# Supplementary material for: Identification of differentially expressed genes and pathways for intramuscular fat deposition in pectoralis major tissues of fast-and slow-growing chickens
Source: BMC Genomics. 2012 May 30;13:213. doi: 10.1186/1471-2164-13-213 (PMC3420248; doi:10.1186/1471-2164-13-213)
Supplement: Additional file 1 — Annotation and changing of 1746 common DE genes in AA and BJY chickens. [file 1471-2164-13-213-S1.xls]

## Sheet: Common DE probes
Additional File 1. Annotation and changing of 1746 common DE genes in AA and BJY chickens.
ProbeName	Fold change (AA 21d vs 1d)	Regulation (AA 21d vs 1d)	Fold change (AA 42d vs 1d)	Regulation (AA 42d vs 1d)	Fold change (AA 90d vs 1d)	Regulation (AA 90d vs 1d)	Fold change (BJY 21d vs 1d)	Regulation (BJY 21d vs 1d)	Fold change (BJY 42d vs 1d)	Regulation (BJY 42d vs 1d)	Fold change (BJY 90d vs 1d)	Regulation (BJY 90d vs 1d)	Fold change (BJY 120d vs 1d)	Regulation (BJY 120d vs 1d)	GeneSymbol	Description (Gallus gallus)
A_87_P009074	9.50552	up	5.44045	up	19.6266	up	4.69806	up	8.56872	up	5.12539	up	15.5787	up	AANAT	arylalkylamine N-acetyltransferase (AANAT), mRNA [NM_205158]
A_87_P021727	10.2567	up	7.5895	up	9.24305	up	15.0505	up	10.8405	up	16.5049	up	7.3289	up	ABAT	finished cDNA, clone ChEST704l21. [BX950254]
A_87_P010660	3.23822	down	5.02165	down	3.23084	down	4.00361	down	3.25437	down	3.07835	down	2.49551	down	ABCC8	ATP-binding cassette transporter sub-family C member 8 (Sulfonylurea receptor 1) [Source:UniProtKB/Swiss-Prot;Acc:Q09428] [ENSGALT00000009964]
A_87_P012773	2.78659	up	2.86795	up	2.2334	up	4.1774	up	4.16975	up	2.63718	up	2.79174	up	ABCD2	finished cDNA, clone ChEST147e7. [CR406449]
A_87_P035924	9.27519	up	6.35905	up	5.95411	up	6.6226	up	5.68979	up	6.28346	up	4.08892	up	ABCF2	ATP-binding cassette, sub-family F (GCN20), member 2 (ABCF2), nuclear gene encoding mitochondrial protein, mRNA [NM_001006562]
A_87_P021165	4.56623	up	3.70682	up	3.60651	up	2.35838	up	2.69828	up	3.17455	up	3.00696	up	ABCF3	ATP-binding cassette sub-family F member 3 [Source:UniProtKB/Swiss-Prot;Acc:Q9NUQ8] [ENSGALT00000013818]
A_87_P028316	6.97194	down	3.65965	down	2.30513	down	2.27666	down	3.06556	down	6.78227	down	5.32974	down	ABCG1	PREDICTED: ATP-binding cassette, sub-family G (WHITE), member 1 (ABCG1), mRNA [XM_416742]
A_87_P007688	5.7371	up	5.20866	up	8.77503	up	5.96463	up	6.335	up	15.4604	up	10.3715	up	ABI3	PREDICTED: hypothetical LOC419988 (LOC419988), mRNA [XM_418110]
A_87_P018703	9.4428	down	9.07688	down	8.9033	down	4.29787	down	4.58985	down	5.86905	down	3.40294	down	ACBD7	finished cDNA, clone ChEST488i6. [CR338970]
A_87_P037213	5.48264	up	10.0018	up	6.34879	up	15.8389	up	12.8625	up	9.68768	up	9.24227	up	ACHE	acetylcholinesterase (ACHE), mRNA [NM_205418]
A_87_P022553	6.26912	up	5.83283	up	8.30015	up	2.91962	up	2.86449	up	4.59602	up	3.41762	up	ACN9	finished cDNA, clone ChEST608h3. [BX934538]
A_87_P001532	2.78359	down	2.99999	down	3.42104	down	2.80459	down	7.82279	down	5.87578	down	3.16767	down	ACRC	PREDICTED: hypothetical LOC422202 (LOC422202), mRNA [XM_420196]
A_87_P035745	2.22914	down	2.53364	down	2.47142	down	3.30116	down	2.3051	down	3.82338	down	2.30467	down	ACSL1	acyl-CoA synthetase long-chain family member 1 (ACSL1), mRNA [NM_001012578]
A_87_P026673	2.32063	down	5.00513	down	2.75563	down	2.41168	down	2.62276	down	3.18722	down	2.73843	down	ACSS2	PREDICTED: hypothetical LOC419158 (LOC419158), mRNA [XM_417342]
A_87_P009198	4.03881	up	3.86674	up	2.78587	up	4.54286	up	2.76558	up	2.54741	up	2.89689	up	ACTG2	actin, gamma 2, smooth muscle, enteric (ACTG2), mRNA [NM_205172]
A_87_P019408	4.6527	up	4.83206	up	2.41242	up	7.41708	up	4.06961	up	4.45382	up	6.5201	up	ACTRT2	PREDICTED: similar to actin (LOC428178), mRNA [XM_425736]
A_87_P009104	5.94104	down	14.183	down	15.0902	down	3.17075	down	3.96793	down	5.23133	down	16.2957	down	ACVR2B	activin A receptor, type IIB (ACVR2B), mRNA [NM_204317]
A_87_P017881	4.58855	up	5.53083	up	5.56256	up	2.6636	up	3.91324	up	3.67801	up	2.69341	up	ACYP2	Acylphosphatase-2 (EC 3.6.1.7) (Acylphosphate phosphohydrolase 2) (Acylphosphatase, muscle type isozyme) (Acylphosphatase isozyme CH1). [Source:UniProtKB/Swiss-Prot;Acc:P07031] [ENSGALT00000013261]
A_87_P018646	2.29177	down	2.09987	down	3.38267	down	2.63279	down	3.3535	down	2.86671	down	3.0156	down	ADAM22	finished cDNA, clone ChEST536g12. [CR352358]
A_87_P032340	2.9713	down	6.66828	down	10.2064	down	2.06366	down	4.42006	down	4.74178	down	7.68588	down	ADAMTS6	A disintegrin and metalloproteinase with thrombospondin motifs 6 Precursor (ADAMTS-6)(ADAM-TS 6)(ADAM-TS6)(EC 3.4.24.-) [Source:UniProtKB/Swiss-Prot;Acc:Q9UKP5] [ENSGALT00000023786]
A_87_P037432	2.12507	up	2.80055	up	3.71923	up	2.80732	up	8.74439	up	5.47836	up	6.95577	up	AFF4	AF4/FMR2 family member 4 (ALL1-fused gene from chromosome 5q31)(Major CDK9 elongation factor-associated protein) [Source:UniProtKB/Swiss-Prot;Acc:Q9UHB7] [ENSGALT00000011543]
A_87_P024410	6.34411	up	5.79026	up	5.84631	up	4.44838	up	5.70387	up	7.18911	up	4.97831	up	AGPAT5	finished cDNA, clone ChEST1019h5. [BX930171]
A_87_P009275	3.26798	down	3.39836	down	4.8019	down	3.37717	down	5.04735	down	4.95946	down	7.9738	down	AGRN	agrin (AGRN), mRNA [NM_205527]
A_87_P034122	21.9813	down	10.7313	down	74.3945	down	33.0525	down	35.7344	down	59.7746	down	8.86816	down	AHSG	Alpha-2-HS-glycoprotein Precursor (Ba-alpha-2-glycoprotein)(Alpha-2-Z-globulin)(Fetuin-A) [Contains Alpha-2-HS-glycoprotein chain A;Alpha-2-HS-glycoprotein chain B] [Source:UniProtKB/Swiss-Prot;Acc:P02765] [ENSGALT00000014007]
A_87_P020007	3.22298	down	2.8874	down	3.58415	down	2.49221	down	2.64768	down	4.04086	down	2.68412	down	AKAP1	PREDICTED: similar to kinase A anchor protein (LOC417668), mRNA [XM_415913]
A_87_P023553	3.41325	down	3.47579	down	4.04824	down	2.61281	down	3.03423	down	3.01717	down	4.23674	down	AKAP12	finished cDNA, clone ChEST356f12. [BX932296]
A_87_P022491	3.04317	down	8.5436	down	18.901	down	3.52853	down	4.39338	down	10.0233	down	12.9902	down	AKR1D1	finished cDNA, clone ChEST846d17. [BX934646]
A_87_P036868	2.49929	down	2.74261	down	4.6349	down	3.34367	down	4.27304	down	5.78127	down	8.98659	down	ALG6	asparagine-linked glycosylation 6 homolog (S. cerevisiae, alpha-1,3-glucosyltransferase) (ALG6), mRNA [NM_204435]
A_87_P022345	4.11955	up	5.89669	up	8.19238	up	2.7092	up	5.7289	up	6.69549	up	6.32756	up	ALKBH4	finished cDNA, clone ChEST149h6. [BX934930]
A_87_P021489	2.32904	up	2.39781	up	4.69467	up	2.12972	up	6.07332	up	6.52203	up	3.97408	up	ANKS3	finished cDNA, clone ChEST200c9. [BX950728]
A_87_P008721	19.9932	up	3.12335	up	3.11586	up	8.07439	up	2.65359	up	3.73408	up	86.7944	up	APOA4	apolipoprotein A-IV (APOA4), mRNA [NM_204938]
A_87_P023655	2.13613	up	2.14366	up	2.99909	up	5.68919	up	4.10609	up	3.65534	up	76.839	up	APOH	finished cDNA, clone ChEST157g11. [BX932102]
A_87_P007786	5.09069	up	7.1106	up	7.92686	up	6.53802	up	9.19296	up	8.39563	up	6.96697	up	ARIH2	Protein ariadne-2 homolog (ARI-2)(Triad1 protein) [Source:UniProtKB/Swiss-Prot;Acc:O95376] [ENSGALT00000011269]
A_87_P024510	9.21487	up	6.92828	up	52.8373	up	2.44264	up	26.0208	up	11.1309	up	10.9416	up	ARL11	finished cDNA, clone ChEST761n10. [BX929954]
A_87_P022605	3.01322	down	3.31386	down	3.01517	down	2.73444	down	2.14615	down	2.68019	down	2.60734	down	ARMC8	finished cDNA, clone ChEST661c5. [BX934406]
A_87_P035049	3.74729	up	3.66633	up	2.88366	up	3.90989	up	2.65788	up	2.78603	up	2.29568	up	ART1	ADP-ribosyltransferase 1 (ART1), mRNA [NM_001034826]
A_87_P021602	4.34846	up	5.22935	up	6.87108	up	4.36578	up	3.41614	up	3.52225	up	4.95641	up	ASAHL	finished cDNA, clone ChEST553f7. [BX950518]
A_87_P027965	8.18737	up	7.03097	up	7.53792	up	4.71675	up	6.65149	up	7.57719	up	6.4369	up	ASB13	Ankyrin repeat and SOCS box protein 13 (ASB-13) [Source:UniProtKB/Swiss-Prot;Acc:Q8WXK3] [ENSGALT00000040246]
A_87_P019374	12.1661	up	13.3979	up	10.1121	up	4.80458	up	5.7153	up	6.0969	up	3.93527	up	ASB14	PREDICTED: ankyrin repeat and SOCS box-containing 14 (ASB14), mRNA [XM_414345]
A_87_P023303	2.57439	down	3.0895	down	2.79603	down	2.66112	down	2.18431	down	2.69839	down	3.78908	down	ATG10	finished cDNA, clone ChEST275l19. [BX932866]
A_87_P009196	6.96297	down	10.3506	down	8.59145	down	4.37458	down	4.0749	down	11.3927	down	9.06292	down	ATIC	5-aminoimidazole-4-carboxamide ribonucleotide formyltransferase/IMP cyclohydrolase (ATIC), mRNA [NM_205178]
A_87_P009665	8.81549	up	7.99984	up	4.99762	up	5.94219	up	3.07834	up	4.38708	up	4.41276	up	ATP1B4	ATPase, (Na+)/K+ transporting, beta 4 polypeptide (ATP1B4), mRNA [NM_001044651]
A_87_P035928	7.24406	up	12.578	up	6.30409	up	24.5311	up	5.54586	up	3.22332	up	2.48508	up	ATP6V0D2	ATPase, H+ transporting, lysosomal 38kDa, V0 subunit D2 (ATP6V0D2), mRNA [NM_001008455]
A_87_P023361	82.2464	up	24.1515	up	10.0148	up	6.07594	up	3.86212	up	4.57453	up	5.25179	up	ATP6V1G3	finished cDNA, clone ChEST475d11. [BX932779]
A_87_P033968	2.94744	down	3.37085	down	2.40432	down	2.59609	down	2.70306	down	3.01289	down	2.11596	down	ATP9A	Probable phospholipid-transporting ATPase IIA (EC 3.6.3.1)(ATPase class II type 9A)(ATPase IIA) [Source:UniProtKB/Swiss-Prot;Acc:O75110] [ENSGALT00000012849]
A_87_P035171	6.69181	down	4.9538	down	8.37647	down	2.99532	down	2.22368	down	4.38329	down	3.59594	down	AXIN2	axin 2 (AXIN2), mRNA [NM_204491]
A_87_P038061	6.19031	up	13.5254	up	17.8625	up	7.1241	up	10.2835	up	17.6858	up	13.8208	up	B2M	beta-2-microglobulin (B2M), mRNA [NM_001001750]
A_87_P008711	5.86019	down	5.09592	down	6.64397	down	3.01757	down	2.94875	down	3.16444	down	2.52029	down	BCL2	B-cell CLL/lymphoma 2 (BCL2), nuclear gene encoding mitochondrial protein, mRNA [NM_205339]
A_87_P009116	3.6114	up	10.345	up	5.87502	up	4.6192	up	8.77409	up	7.68647	up	7.53189	up	BCL2L1	BCL2-like 1 (BCL2L1), nuclear gene encoding mitochondrial protein, mRNA [NM_001025304]
A_87_P008891	13.1735	down	14.6936	down	9.44214	down	8.39469	down	6.82267	down	2.88229	down	3.76448	down	BDNF	brain-derived neurotrophic factor (BDNF), mRNA [NM_001031616]
A_87_P015751	26.2647	up	14.7704	up	75.3831	up	6.48486	up	4.75777	up	33.0694	up	16.3273	up	BEST3	finished cDNA, clone ChEST504b7. [CR387535]
A_87_P012189	4.16981	up	6.67986	up	4.30245	up	4.81931	up	9.61608	up	7.45491	up	6.50059	up	BIRC2	baculoviral IAP repeat-containing 2 (BIRC2), mRNA [NM_001007822]
A_87_P035190	6.15576	up	12.8959	up	7.54092	up	11.7964	up	8.99867	up	5.54254	up	5.73541	up	B-LA	MHC class II antigen alpha (B-LA), mRNA [NM_001001762]
A_87_P033040	4.07887	up	6.45056	up	3.47119	up	7.14239	up	6.33767	up	3.12509	up	2.34673	up	BLK	Tyrosine-protein kinase BLK (EC 2.7.10.2)(B lymphocyte kinase)(p55-BLK) [Source:UniProtKB/Swiss-Prot;Acc:P51451] [ENSGALT00000026890]
A_87_P024012	9.72316	up	8.81557	up	7.24339	up	12.7888	up	7.83014	up	5.56836	up	4.28747	up	B-MA1	B locus M alpha chain 1 (B-MA1), mRNA [NM_001099353]
A_87_P013218	8.15818	up	9.55498	up	6.94102	up	11.1499	up	8.29113	up	5.07178	up	2.7855	up	B-MA2	MHC class II M beta chain 2. [Source:UniProtKB/TrEMBL;Acc:A5HUL8] [ENSGALT00000041214]
A_87_P036577	2.97394	up	3.37258	up	3.50573	up	2.56223	up	3.7832	up	3.48122	up	3.43138	up	BTBD9	BTB (POZ) domain containing 9 (BTBD9), mRNA [NM_001008459]
A_87_P035036	6.37861	up	5.04001	up	2.89435	up	7.5862	up	5.20274	up	2.38433	up	2.11826	up	BTN1A1	butyrophilin, subfamily 1, member A1 (BTN1A1), mRNA [NM_001034817]
A_87_P036788	5.13016	up	7.15096	up	4.10192	up	5.23805	up	2.70886	up	3.93758	up	2.30328	up	BZW2	basic leucine zipper and W2 domains 2 (BZW2), mRNA [NM_001006358]
A_87_P011693	2.89645	up	6.8011	up	11.4329	up	5.68892	up	3.70638	up	10.8681	up	7.956	up	C10orf26	finished cDNA, clone ChEST577e11. [CR523326]
A_87_P036048	4.7603	down	5.03633	down	4.16891	down	3.76359	down	5.12397	down	2.20834	down	2.09306	down	C10orf58	chromosome 10 open reading frame 58 (C10orf58), transcript variant 1, non-coding RNA [NR_027494]
A_87_P022125	8.34935	down	7.3105	down	12.4937	down	11.1121	down	11.0986	down	24.3952	down	25.3332	down	C14orf159	finished cDNA, clone ChEST254b24. [BX935475]
A_87_P018831	5.54749	up	6.09904	up	6.96279	up	2.87643	up	2.28173	up	5.47104	up	5.73999	up	C16orf33	finished cDNA, clone ChEST639f8. [CR338802]
A_87_P003708	21.5659	up	10.7174	up	25.1438	up	5.73569	up	4.72843	up	15.5836	up	21.0359	up	C16orf45	Uncharacterized protein C16orf45 [Source:UniProtKB/Swiss-Prot;Acc:Q96MC5] [ENSGALT00000010426]
A_87_P003030	2.47836	up	2.46586	up	2.86556	up	2.82847	up	2.48998	up	3.83748	up	3.22623	up	C1orf131	Uncharacterized protein C1orf131 [Source:UniProtKB/Swiss-Prot;Acc:Q8NDD1] [ENSGALT00000031841]
A_87_P015444	3.28886	up	3.66836	up	3.10198	up	3.48165	up	2.59733	up	5.21685	up	4.59267	up	C1orf71	finished cDNA, clone ChEST1020i17. [CR388477]
A_87_P022828	2.25579	down	7.52333	down	6.59263	down	2.7585	down	3.56359	down	2.76342	down	3.24373	down	C1QTNF3	finished cDNA, clone ChEST133p18. [BX933888]
A_87_P024449	3.30995	up	3.26734	up	3.20773	up	4.00721	up	3.75883	up	4.72893	up	4.42782	up	C22orf13	finished cDNA, clone ChEST1024e2. [BX930077]
A_87_P035512	4.2121	up	3.82084	up	4.70693	up	2.49177	up	3.11777	up	4.96127	up	4.00043	up	C3orf39	chromosome 3 open reading frame 39 (C3orf39), mRNA [NM_001012294]
A_87_P022358	3.27072	up	3.26053	up	3.28553	up	2.33711	up	3.34012	up	3.41934	up	2.9259	up	C5orf3	finished cDNA, clone ChEST14c11. [BX934896]
A_87_P024486	6.76042	up	3.51358	up	4.89019	up	3.83892	up	3.4953	up	3.74606	up	3.71149	up	C7orf25	finished cDNA, clone ChEST763f9. [BX929996]
A_87_P020421	2.56495	up	3.2388	up	3.99199	up	2.37807	up	3.81544	up	4.08691	up	4.05321	up	C7orf42	UPF0458 protein C7orf42 [Source:UniProtKB/Swiss-Prot;Acc:Q9NWD8] [ENSGALT00000004144]
A_87_P024601	3.46797	up	4.8992	up	4.04366	up	3.35298	up	4.7684	up	5.26313	up	5.33275	up	C9orf103	finished cDNA, clone ChEST552p22. [BX929754]
A_87_P022842	10.1384	up	10.1556	up	9.06056	up	3.49762	up	2.54034	up	6.02669	up	6.05239	up	C9orf61	finished cDNA, clone ChEST997c20. [BX933855]
A_87_P015166	4.70065	down	5.86043	down	2.46579	down	6.07062	down	5.10785	down	4.09836	down	4.35791	down	CADM1	finished cDNA, clone ChEST78a21. [CR388882]
A_87_P029995	4.03048	up	6.13091	up	15.6166	up	2.55376	up	13.7152	up	4.64372	up	8.62546	up	CAPNS1	PREDICTED: similar to Calpain, small subunit 1 (LOC770982), mRNA [XM_001232968]
A_87_P009298	10.6946	up	9.47667	up	6.70943	up	5.1765	up	3.35627	up	4.99532	up	3.00977	up	CAPZA2	capping protein (actin filament) muscle Z-line, alpha 2 (CAPZA2), mRNA [NM_001004380]
A_87_P022559	2.56529	down	2.28305	down	2.60603	down	2.95419	down	2.67045	down	2.30362	down	2.66989	down	CAV2	caveolin 2 (CAV2), mRNA [NM_001007086]
A_87_P020325	3.47568	up	3.57519	up	4.38539	up	2.69834	up	2.68154	up	4.62718	up	4.51125	up	CCDC124	Coiled-coil domain-containing protein 124 [Source:UniProtKB/Swiss-Prot;Acc:Q96CT7] [ENSGALT00000003924]
A_87_P036208	2.48988	up	2.31058	up	2.75418	up	2.34413	up	3.11608	up	3.79788	up	2.79052	up	CCDC127	coiled-coil domain containing 127 (CCDC127), mRNA [NM_001031006]
A_87_P022228	2.62479	up	2.37277	up	3.71582	up	2.07861	up	4.58377	up	3.45639	up	2.46047	up	CCDC28A	finished cDNA, clone ChEST870b21. [BX935176]
A_87_P035764	2.44211	up	2.53155	up	2.65798	up	2.19179	up	2.83484	up	3.46337	up	3.28002	up	CCDC6	coiled-coil domain containing 6 (CCDC6), mRNA [NM_001031221]
A_87_P037382	2.93304	down	2.40067	down	2.41181	down	3.4796	down	3.8805	down	2.39549	down	3.89348	down	CCDC69	Coiled-coil domain-containing protein 69 [Source:UniProtKB/Swiss-Prot;Acc:A6NI79] [ENSGALT00000006945]
A_87_P023335	4.12151	up	4.51898	up	3.88988	up	2.24609	up	2.76347	up	2.88155	up	2.3303	up	CCDC75	finished cDNA, clone ChEST716l23. [BX932819]
A_87_P023210	5.59533	up	8.15722	up	2.26772	up	4.12563	up	5.47452	up	3.16293	up	2.77668	up	CCDC92	finished cDNA, clone ChEST908a19. [BX933081]
A_87_P007914	28.6602	up	42.7953	up	36.2638	up	104.232	up	85.8592	up	59.2299	up	29.1772	up	CCL5	Small inducible cytokine A4 homolog precursor (Macrophage inflammatory protein 1-beta homolog). [Source:UniProtKB/Swiss-Prot;Acc:Q90826] [ENSGALT00000001405]
A_87_P007939	4.31548	up	4.23591	up	3.13629	up	3.25517	up	3.1495	up	4.54381	up	4.03028	up	CCM2	Malcavernin (Cerebral cavernous malformations 2 protein) [Source:UniProtKB/Swiss-Prot;Acc:Q9BSQ5] [ENSGALT00000009006]
A_87_P036648	4.5386	up	3.53331	up	3.35967	up	4.17933	up	3.4441	up	3.15873	up	3.30842	up	CCND3	cyclin D3 (CCND3), mRNA [NM_001008453]
A_87_P009106	2.87328	up	4.54158	up	5.21198	up	2.7876	up	3.84769	up	5.11358	up	5.20231	up	CCNE1	cyclin E1 (CCNE1), mRNA [NM_001031358]
A_87_P008418	6.10247	down	8.40074	down	14.2862	down	5.98467	down	4.66388	down	14.0288	down	9.40601	down	CCR8	chemokine (C-C motif) receptor 8 (CCR8), mRNA [NM_001080894]
A_87_P037583	6.18635	up	4.11804	up	19.7991	up	6.67266	up	3.06561	up	29.5966	up	45.3374	up	CCRN4L	CCR4 carbon catabolite repression 4-like (S. cerevisiae) (CCRN4L), mRNA [NM_001009928]
A_87_P009328	6.21529	up	7.87804	up	5.32003	up	33.1822	up	25.7039	up	11.014	up	7.45094	up	CD3D	CD3d molecule, delta (CD3-TCR complex) (CD3D), mRNA [NM_205512]
A_87_P008751	13.019	up	16.4908	up	9.47237	up	75.0996	up	61.9923	up	24.0939	up	16.8594	up	CD3E	CD3e molecule, epsilon (CD3-TCR complex) (CD3E), mRNA [NM_206904]
A_87_P008738	11.2383	up	13.2819	up	8.37378	up	29.1695	up	22.548	up	10.4325	up	7.23139	up	CD5	CD5 molecule (CD5), mRNA [NM_204921]
A_87_P008699	22.6345	up	44.8929	up	23.1407	up	25.7954	up	32.6543	up	11.3202	up	14.94	up	CD8B	CD8b molecule (CD8B), mRNA [NM_205247]
A_87_P038171	5.40967	down	22.0579	down	10.1599	down	4.14572	down	6.4859	down	4.67297	down	5.23907	down	CD9	CD9 molecule (CD9), mRNA [NM_204762]
A_87_P009397	12.9608	up	12.1275	up	4.0856	up	76.6218	up	45.0781	up	10.1859	up	87.8234	up	CDH1	cadherin 1, type 1, E-cadherin (epithelial) (CDH1), mRNA [NM_001039258]
A_87_P005813	2.35766	up	2.40247	up	2.34035	up	7.67768	up	5.11655	up	2.78889	up	2.19657	up	CENTD1	PREDICTED: similar to ARAP2 (LOC428790), mRNA [XM_426346]
A_87_P038046	2.21043	up	3.91249	up	10.1829	up	2.33762	up	4.98969	up	8.61622	up	9.76154	up	CETP	cholesteryl ester transfer protein, plasma (CETP), mRNA [NM_001034814]
A_87_P017296	8.51255	up	6.98997	up	19.8838	up	4.26333	up	17.0601	up	16.2705	up	12.8932	up	CIP1	finished cDNA, clone ChEST744i3. [CR385180]
A_87_P009694	3.88191	down	6.9465	down	3.81603	down	3.89721	down	5.70305	down	3.61694	down	4.43156	down	CIRBP	cold inducible RNA binding protein (CIRBP), mRNA [NM_001031347]
A_87_P024442	7.83797	up	6.63121	up	8.91947	up	55.3237	up	13.0835	up	9.28325	up	6.2237	up	CMBL	finished cDNA, clone ChEST587k21. [BX930088]
A_87_P015161	3.21961	up	3.78936	up	3.47204	up	3.31851	up	3.00832	up	4.25366	up	7.24055	up	CNOT4	CCR4-NOT transcription complex, subunit 4 (CNOT4), mRNA [NM_001012811]
A_87_P003729	2.6664	down	3.87732	down	6.29896	down	5.32138	down	7.2748	down	10.9302	down	11.9337	down	CNR1	cannabinoid receptor 1 (brain) (CNR1), mRNA [NM_001038652]
A_87_P038020	7.56888	down	3.3912	down	2.15575	down	12.3891	down	3.71453	down	6.28122	down	8.75333	down	COCH	coagulation factor C homolog, cochlin (Limulus polyphemus) (COCH), mRNA [NM_204937]
A_87_P002958	2.56343	down	9.01178	down	7.55552	down	3.27328	down	8.91887	down	11.7864	down	7.22672	down	COL16A1	PREDICTED: similar to alpha 1 type XVI collagen (LOC777199), partial mRNA [XM_001236667]
A_87_P018886	8.6211	down	6.27019	down	8.14117	down	8.59474	down	7.71869	down	12.7017	down	12.6843	down	COL4A6	finished cDNA, clone ChEST1014j6. [CR338723]
A_87_P036086	2.59162	up	2.24233	up	2.76373	up	2.38335	up	2.49399	up	3.5242	up	2.99502	up	COPS2	COP9 constitutive photomorphogenic homolog subunit 2 (Arabidopsis) (COPS2), mRNA [NM_001031596]
A_87_P021937	2.88743	up	2.58135	up	3.08745	up	2.23512	up	2.27178	up	3.25547	up	2.37702	up	COPS8	COP9 constitutive photomorphogenic homolog subunit 8 (Arabidopsis) (COPS8), mRNA [NM_001048007]
A_87_P022251	2.75922	down	3.49503	down	4.61854	down	4.44178	down	9.01182	down	8.66926	down	4.68557	down	CPM	finished cDNA, clone ChEST533b18. [BX935129]
A_87_P037993	7.94915	up	6.31839	up	22.4333	up	2.85234	up	10.7208	up	10.4363	up	8.90754	up	CRDS2	photoreceptor outer segment membrane glycoprotein (CRDS2), mRNA [NM_205037]
A_87_P037685	2.73058	down	4.74539	down	4.58898	down	3.81995	down	6.34172	down	4.40434	down	5.05646	down	CRISPLD1	cysteine-rich secretory protein LCCL domain containing 1 (CRISPLD1), mRNA [NM_204654]
A_87_P031738	3.26186	up	5.30198	up	3.64544	up	6.79013	up	4.86434	up	5.08969	up	6.57011	up	CRP	603592817F1 CSEQCHN34 cDNA clone ChEST559a6 5', mRNA sequence [BU246752]
A_87_P008773	2.71803	down	2.71133	down	3.36912	down	3.16358	down	4.08382	down	4.11142	down	4.53139	down	CRTAP	cartilage associated protein (CRTAP), mRNA [NM_205100]
A_87_P019650	31.877	up	90.0684	up	60.5901	up	179.378	up	223.803	up	167.093	up	153.737	up	CSF2RA	PREDICTED: similar to GM-CSF receptor (LOC418667), mRNA [XM_416863]
A_87_P022769	208.45	down	26.9687	down	4.72035	down	155.957	down	10.079	down	4.24492	down	4.74439	down	CSRP3	finished cDNA, clone ChEST60h22. [BX934032]
A_87_P017734	14.7459	up	14.9968	up	9.75667	up	58.054	up	34.2258	up	13.8308	up	9.0757	up	CST7	finished cDNA, clone ChEST920d20. [CR353763]
A_87_P009007	2.59933	down	2.94315	down	2.67426	down	2.73052	down	2.16363	down	2.37087	down	2.7281	down	CTNNB1	catenin (cadherin-associated protein), beta 1, 88kDa (CTNNB1), mRNA [NM_205081]
A_87_P040649	7.89188	up	8.45012	up	7.098	up	6.43563	up	4.39801	up	12.0241	up	5.95323	up	CTTNBP2	cortactin binding protein 2 (CTTNBP2), mRNA [NM_001098539]
A_87_P015770	4.50602	down	2.65423	down	4.84207	down	4.72284	down	4.31841	down	5.03513	down	3.67126	down	CUBN	finished cDNA, clone ChEST142i24. [CR387507]
A_87_P035211	3.52175	up	3.62083	up	3.88914	up	2.67039	up	2.39337	up	2.95047	up	2.4945	up	CUGBP2	CUG triplet repeat, RNA binding protein 2 (CUGBP2), mRNA [NM_204260]
A_87_P035880	4.34551	up	3.09193	up	3.25706	up	3.66898	up	2.52495	up	4.02716	up	4.13391	up	CUL5	Cullin-5 (CUL-5)(Vasopressin-activated calcium-mobilizing receptor)(VACM-1) [Source:UniProtKB/Swiss-Prot;Acc:Q93034] [ENSGALT00000027725]
A_87_P006626	2.41232	up	2.40658	up	2.42368	up	4.93891	up	7.93674	up	2.03062	up	4.00396	up	CXADR	PREDICTED: similar to coxsackie and adenovirus receptor protein (LOC418473), mRNA [XM_416681]
A_87_P018444	4.19323	down	3.57474	down	5.06256	down	2.936	down	2.46706	down	3.0692	down	4.43264	down	CXCR7	chemokine (C-X-C motif) receptor 7 (CXCR7), mRNA [NM_001083362]
A_87_P036597	5.58051	up	7.68973	up	3.42612	up	10.75	up	8.02861	up	2.68677	up	3.05171	up	CXorf9	chromosome X open reading frame 9 (CXorf9), mRNA [NM_001031110]
A_87_P003401	4.31441	up	3.1826	up	3.01312	up	5.56212	up	3.82695	up	3.95414	up	2.52367	up	CYP27A1	PREDICTED: cytochrome P450, family 27, subfamily A, polypeptide 1 (CYP27A1), mRNA [XM_422056]
A_87_P031763	2.22624	up	2.72082	up	2.17513	up	2.82941	up	3.1052	up	3.62778	up	2.84703	up	DENND1B	DENN domain-containing protein 1B (Protein FAM31B) [Source:UniProtKB/Swiss-Prot;Acc:Q6P3S1] [ENSGALT00000003516]
A_87_P003493	2.73588	down	4.74121	down	2.18276	down	2.55061	down	2.76826	down	2.0491	down	2.08642	down	DENND2A	DENN domain-containing protein 2A [Source:UniProtKB/Swiss-Prot;Acc:Q9ULE3] [ENSGALT00000020969]
A_87_P018159	7.32649	up	7.25904	up	12.7123	up	4.49961	up	8.16243	up	9.54364	up	6.45075	up	DET1	finished cDNA, clone ChEST240j19. [CR353108]
A_87_P025467	2.82355	up	2.14248	up	2.12112	up	16.8932	up	9.26678	up	25.4385	up	7.22349	up	DFNB59	PREDICTED: similar to pejvakin (LOC429015), mRNA [XM_426573]
A_87_P034650	3.36563	down	2.89344	down	4.75396	down	2.69287	down	2.70386	down	4.28654	down	3.71415	down	DISP1	PREDICTED: similar to dispatched A (LOC421333), mRNA [XM_419396]
A_87_P009122	7.14443	down	6.70421	down	8.75693	down	8.13488	down	7.48896	down	4.28701	down	2.89823	down	DLX5	distal-less homeobox 5 (DLX5), mRNA [NM_204159]
A_87_P009112	5.70235	up	10.0454	up	12.5179	up	3.13222	up	4.55164	up	9.62614	up	6.16339	up	DMN	desmuslin (DMN), mRNA [NM_204809]
A_87_P022240	3.69964	down	3.98021	down	3.51053	down	8.54466	down	14.1558	down	8.01552	down	5.8945	down	DNER	finished cDNA, clone ChEST869f13. [BX935146]
A_87_P040491	5.77499	up	8.95997	up	4.12145	up	16.2151	up	9.68241	up	3.54544	up	4.33329	up	DOCK2	Dedicator of cytokinesis protein 2 [Source:UniProtKB/Swiss-Prot;Acc:Q92608] [ENSGALT00000003239]
A_87_P003954	5.43558	down	24.537	down	42.3455	down	9.29874	down	41.1349	down	31.6968	down	15.2564	down	DOK5	Docking protein 5 (Downstream of tyrosine kinase 5)(Protein dok-5)(IRS6) [Source:UniProtKB/Swiss-Prot;Acc:Q9P104] [ENSGALT00000012627]
A_87_P019838	10.3595	down	10.7199	down	20.0572	down	6.09555	down	5.27695	down	8.81372	down	8.99382	down	DPP10	Inactive dipeptidyl peptidase 10 (Dipeptidyl peptidase X)(Dipeptidyl peptidase-like protein 2)(DPL2)(Dipeptidyl peptidase IV-related protein 3)(DPRP-3) [Source:UniProtKB/Swiss-Prot;Acc:Q8N608] [ENSGALT00000037879]
A_87_P018373	3.3751	down	3.45589	down	2.72597	down	4.93949	down	2.21552	down	3.03727	down	3.14908	down	DUSP22	finished cDNA, clone ChEST434m23. [CR352779]
A_87_P017342	2.19371	down	3.99311	down	7.15174	down	2.64096	down	5.05202	down	6.77945	down	14.7021	down	E2F8	finished cDNA, clone ChEST393a13. [CR385109]
A_87_P012501	3.54739	up	3.77974	up	4.61928	up	3.421	up	3.50361	up	7.32676	up	9.7789	up	EAF2	ELL associated factor 2 (EAF2), mRNA [NM_001006525]
A_87_P022634	4.4547	down	4.6121	down	3.37966	down	3.79339	down	3.96454	down	3.23977	down	3.24182	down	ECHS1	finished cDNA, clone ChEST44p1. [BX934342]
A_87_P006872	2.34036	down	3.46593	down	3.33639	down	3.2257	down	5.49981	down	3.43934	down	4.99649	down	ECM2	PREDICTED: extracellular matrix protein 2, female organ and adipocyte specific (ECM2), mRNA [XM_414297]
A_87_P035024	2.99102	up	5.33519	up	7.94423	up	3.98773	up	9.86751	up	8.7654	up	3.71019	up	EDARADD	EDAR-associated death domain (EDARADD), mRNA [NM_001012405]
A_87_P007518	3.55516	down	5.89252	down	6.03264	down	6.26857	down	9.15328	down	8.63216	down	5.61499	down	EDIL3	PREDICTED: similar to EGF-like repeats and discoidin I-like domains 3 (LOC427326), mRNA [XM_424906]
A_87_P009530	3.50521	down	3.20882	down	3.04056	down	2.96765	down	2.68029	down	5.70103	down	5.86725	down	EEF1A1	eukaryotic translation elongation factor 1 alpha 1 (EEF1A1), mRNA [NM_204157]
A_87_P009923	2.56244	down	3.19434	down	3.19824	down	3.11691	down	3.41235	down	2.35142	down	4.2158	down	EGFLAM	PREDICTED: similar to EGF-like, fibronectin type III and laminin G domains (LOC427445), mRNA [XM_425019]
A_87_P016910	3.68298	up	2.75568	up	3.00431	up	5.53411	up	5.62569	up	4.13856	up	3.91779	up	EIF2S2	eukaryotic translation initiation factor 2, subunit 2 beta, 38kDa (EIF2S2), mRNA [NM_204597]
A_87_P036136	3.0971	up	5.12721	up	3.48392	up	4.1474	up	3.55702	up	5.72199	up	5.19911	up	EIF5	eukaryotic translation initiation factor 5 (EIF5), mRNA [NM_001006488]
A_87_P036598	3.56372	up	7.41744	up	4.3848	up	4.61253	up	5.83143	up	2.58141	up	2.7598	up	ENPP4	ectonucleotide pyrophosphatase/phosphodiesterase 4 (putative function) (ENPP4), mRNA [NM_001006422]
A_87_P032542	8.54994	down	29.5439	down	27.6981	down	7.51035	down	5.94828	down	6.34138	down	4.62848	down	EPB42	Erythrocyte membrane protein band 4.2 (Erythrocyte protein 4.2)(P4.2) [Source:UniProtKB/Swiss-Prot;Acc:P16452] [ENSGALT00000007669]
A_87_P009307	4.2556	down	3.72152	down	6.48313	down	2.16737	down	2.54136	down	3.52	down	5.07229	down	EPHA3	EPH receptor A3 (EPHA3), mRNA [NM_205430]
A_87_P009318	3.35836	down	4.40333	down	7.52411	down	2.45996	down	2.31407	down	3.58427	down	3.48579	down	EPHB2	EPH receptor B2 (EPHB2), mRNA [NM_206951]
A_87_P022668	2.57264	down	2.87225	down	7.64748	down	3.72136	down	5.39353	down	6.42509	down	5.66811	down	EPHX2	finished cDNA, clone ChEST53l1. [BX934260]
A_87_P009668	17.7953	down	11.0475	down	17.9346	down	13.1038	down	11.1186	down	21.487	down	16.5	down	ERBB3	v-erb-b2 erythroblastic leukemia viral oncogene homolog 3 (avian) (ERBB3), mRNA [NM_001044669]
A_87_P023972	7.81986	down	6.54231	down	3.83944	down	2.5904	down	2.38538	down	3.76442	down	6.06936	down	ETV5	finished cDNA, clone ChEST337i4. [BX931326]
A_87_P037649	12.805	up	5.20787	up	10.0375	up	13.0331	up	3.76375	up	4.76683	up	157.262	up	FABP1	fatty acid binding protein 1, liver (FABP1), mRNA [NM_204192]
A_87_P021933	4.62133	down	4.78162	down	5.00796	down	5.86434	down	3.56293	down	7.89684	down	2.38337	down	FABP3	fatty acid binding protein 3, muscle and heart (mammary-derived growth inhibitor) (FABP3), mRNA [NM_001030889]
A_87_P007492	4.25722	down	11.805	down	9.20183	down	3.22166	down	2.62095	down	4.72344	down	6.19913	down	FAM130A2	PREDICTED: similar to TGF-beta induced apotosis protein 2 (LOC772101), mRNA [XM_001235288]
A_87_P022440	3.84705	down	3.86448	down	5.85407	down	3.45071	down	3.21734	down	3.54469	down	5.10685	down	FAM20A	finished cDNA, clone ChEST732l20. [BX934750]
A_87_P021630	6.73738	up	3.73444	up	2.37004	up	11.0643	up	4.90388	up	2.62757	up	5.44544	up	FBP1	Fructose-1,6-bisphosphatase (EC 3.1.3.11) (Fragment). [Source:UniProtKB/TrEMBL;Acc:Q9I8D4] [ENSGALT00000020592]
A_87_P018614	2.6138	up	3.39358	up	4.43343	up	2.41203	up	3.59458	up	4.22545	up	3.97464	up	FBXO22	F-box protein 22 (FBXO22), mRNA [NM_001030545]
A_87_P036729	6.10535	up	5.65041	up	4.54379	up	5.36687	up	3.53027	up	5.19191	up	4.38871	up	FDFT1	farnesyl-diphosphate farnesyltransferase 1 (FDFT1), mRNA [NM_001039294]
A_87_P014891	4.3655	up	4.19269	up	4.98589	up	3.1567	up	3.17959	up	4.65936	up	4.564	up	FEM1A	finished cDNA, clone ChEST727p8. [CR389334]
A_87_P009222	11.2364	up	9.04731	up	3.60026	up	4.82168	up	4.24395	up	11.4282	up	6.55424	up	FGF4	fibroblast growth factor 4 (heparin secretory transforming protein 1, Kaposi sarcoma oncogene) (FGF4), mRNA [NM_001031546]
A_87_P003145	3.34462	up	5.90427	up	4.10661	up	2.93408	up	2.54188	up	9.69862	up	4.92317	up	FLRT2	Leucine-rich repeat transmembrane protein FLRT2 Precursor (Fibronectin-like domain-containing leucine-rich transmembrane protein 2) [Source:UniProtKB/Swiss-Prot;Acc:O43155] [ENSGALT00000017230]
A_87_P022468	2.39211	down	2.7692	down	4.36761	down	2.90177	down	3.74826	down	2.18567	down	3.11976	down	FLRT3	finished cDNA, clone ChEST114b1. [BX934700]
A_87_P037387	6.69713	down	4.43742	down	8.32578	down	3.066	down	2.65314	down	3.4877	down	7.42289	down	FMO6P	flavin containing monooxygenase 6 pseudogene (FMO6P), mRNA [NM_204579]
A_87_P026312	6.03224	down	11.8414	down	11.765	down	4.11446	down	5.48332	down	6.59812	down	14.0424	down	FREM1	PREDICTED: similar to extracellular matrix protein QBRICK (LOC427355), mRNA [XM_424932]
A_87_P008803	2.44367	down	3.96658	down	6.39843	down	3.49503	down	5.32815	down	3.48565	down	7.90532	down	FST	follistatin (FST), mRNA [NM_205200]
A_87_P024115	3.33081	up	2.99847	up	5.97677	up	2.32166	up	3.00037	up	4.47541	up	4.55853	up	FUNDC2	finished cDNA, clone ChEST701m6. [BX931014]
A_87_P009233	2.88625	up	3.39468	up	2.63827	up	12.615	up	11.1782	up	5.56554	up	4.59224	up	FUT7	fucosyltransferase 7 (alpha (1,3) fucosyltransferase) (FUT7), mRNA [NM_001031476]
A_87_P008925	4.57516	down	17.0733	down	14.4127	down	14.7886	down	22.9793	down	13.8334	down	44.1713	down	GABRA1	gamma-aminobutyric acid (GABA) A receptor, alpha 1 (GABRA1), mRNA [NM_204318]
A_87_P016128	2.86791	down	2.33462	down	4.68467	down	2.77653	down	5.04634	down	4.29805	down	6.75239	down	GAL	galanin prepropeptide (GAL), transcript variant 1, mRNA [NM_001159678]
A_87_P021787	18.2784	up	10.5261	up	3.42782	up	13.2301	up	2.53334	up	3.13409	up	2.77207	up	GAL3ST2	finished cDNA, clone ChEST144a3. [BX936144]
A_87_P035104	8.02075	up	4.91738	up	7.28498	up	13.0849	up	25.7918	up	23.1299	up	433.174	up	GAL9	Gal 9 (GAL9), mRNA [NM_001001611]
A_87_P008927	3.28595	up	2.90508	up	3.91669	up	6.02663	up	4.41897	up	3.20572	up	2.63002	up	GART	phosphoribosylglycinamide formyltransferase, phosphoribosylglycinamide synthetase, phosphoribosylaminoimidazole synthetase (GART), mRNA [NM_001001469]
A_87_P008915	5.09656	up	4.80902	up	2.54466	up	5.89413	up	7.1139	up	2.58792	up	2.46491	up	GATA3	GATA binding protein 3 (GATA3), mRNA [NM_001008444]
A_87_P036894	5.69676	up	2.70553	up	5.67442	up	4.9622	up	3.1912	up	7.42951	up	5.66601	up	GBGT1	globoside alpha-1,3-N-acetylgalactosaminyltransferase 1 (GBGT1), mRNA [NM_001030683]
A_87_P009057	3.89957	up	4.37711	up	7.71246	up	4.33994	up	6.50855	up	6.96506	up	5.24033	up	GDF3	growth differentiation factor 3 (GDF3), mRNA [NM_205211]
A_87_P017389	3.06553	down	2.82066	down	3.42204	down	3.45979	down	3.18353	down	3.31855	down	2.0294	down	GDPD5	glycerophosphodiester phosphodiesterase domain containing 5 (GDPD5), mRNA [NM_001037271]
A_87_P029404	3.07435	down	4.18618	down	2.94327	down	3.36714	down	3.53753	down	2.9723	down	4.92172	down	GGTL3	PREDICTED: similar to gamma-glutamyltransferase-like 3 (LOC419121), mRNA [XM_417308]
A_87_P007664	2.57057	up	3.73493	up	3.90395	up	2.95361	up	3.45671	up	4.21586	up	3.62954	up	GKAP1	G kinase-anchoring protein 1 (cGMP-dependent protein kinase-anchoring protein of 42 kDa) [Source:UniProtKB/Swiss-Prot;Acc:Q5VSY0] [ENSGALT00000020552]
A_87_P008749	8.87984	up	14.2332	up	16.6793	up	17.5533	up	7.69057	up	10.5752	up	10.7984	up	GLRX	glutaredoxin (thioltransferase) (GLRX), mRNA [NM_205160]
A_87_P015093	36.5579	up	21.8175	up	10.3262	up	16.7014	up	3.62583	up	10.1513	up	10.9201	up	GLS	glutaminase (GLS), nuclear gene encoding mitochondrial protein, mRNA [NM_001031248]
A_87_P032576	2.19403	down	4.21777	down	5.89269	down	2.63423	down	2.81379	down	6.64867	down	10.1324	down	GLTPD1	PREDICTED: similar to BC002216 protein (LOC419417), mRNA [XM_417578]
A_87_P008423	2.95433	down	3.05479	down	11.3157	down	4.14969	down	16.2184	down	16.1444	down	9.27155	down	GNRH1	gonadotropin-releasing hormone 1 (luteinizing-releasing hormone) (GNRH1), mRNA [NM_001080877]
A_87_P022694	4.4839	down	5.06021	down	4.61239	down	3.06484	down	4.60703	down	5.49599	down	4.76832	down	GPR123	finished cDNA, clone ChEST446d21. [BX934203]
A_87_P036875	32.2035	up	47.7924	up	28.9733	up	83.1407	up	42.071	up	19.2606	up	10.752	up	GPR174	G protein-coupled receptor 174 (GPR174), mRNA [NM_001008464]
A_87_P023219	28.9846	down	21.188	down	7.43353	down	22.7755	down	7.2223	down	7.86721	down	10.2423	down	GPR39	G protein-coupled receptor 39 (GPR39), mRNA [NM_001080105]
A_87_P022893	3.71546	up	4.41824	up	3.07864	up	18.3869	up	12.6663	up	4.99115	up	3.04542	up	GPR65	finished cDNA, clone ChEST1011o13. [BX933733]
A_87_P023552	2.66647	down	3.46342	down	4.74448	down	2.03713	down	3.93069	down	3.18491	down	4.07796	down	GPX8	finished cDNA, clone ChEST355h13. [BX932298]
A_87_P037870	3.96464	up	2.54332	up	2.29124	up	20.2879	up	9.51092	up	9.90565	up	9.89385	up	GSTA3	glutathione S-transferase alpha 3 (GSTA3), mRNA [NM_204818]
A_87_P007761	2.21843	up	2.68249	up	2.4176	up	2.37473	up	4.13323	up	2.80943	up	2.77851	up	GTF2H1	General transcription factor IIH subunit 1 (General transcription factor IIH polypeptide 1)(TFIIH basal transcription factor complex p62 subunit)(Basic transcription factor 2 62 kDa subunit)(BTF2-p62) [Source:UniProtKB/Swiss-Prot;Acc:P32780] [ENSGALT00000010146]
A_87_P037240	18.9188	up	23.8263	up	23.8371	up	42.4564	up	57.4323	up	10.6869	up	15.8864	up	GZMA	granzyme A (granzyme 1, cytotoxic T-lymphocyte-associated serine esterase 3) (GZMA), mRNA [NM_204457]
A_87_P023937	4.46265	down	5.1075	down	6.35703	down	4.53368	down	3.80691	down	5.43123	down	5.94419	down	H2AFY2	finished cDNA, clone ChEST647a19. [BX931423]
A_87_P009006	4.30947	down	4.39149	down	3.19839	down	3.82544	down	2.48541	down	3.59007	down	3.41424	down	HADHA	hydroxyacyl-Coenzyme A dehydrogenase/3-ketoacyl-Coenzyme A thiolase/enoyl-Coenzyme A hydratase (trifunctional protein), alpha subunit (HADHA), nuclear gene encoding mitochondrial protein, mRNA [NM_205056]
A_87_P014241	3.783	up	3.24436	up	3.67226	up	2.99729	up	2.76922	up	3.77644	up	3.16819	up	HAGH	finished cDNA, clone ChEST231f1. [CR390307]
A_87_P009555	3.77683	down	16.2726	down	19.9339	down	4.35773	down	4.46075	down	5.09327	down	2.12138	down	HBA1	chicken alpha-globin mrna. [J00851]
A_87_P037196	7.32783	up	8.77796	up	6.31809	up	11.7307	up	11.3166	up	6.26745	up	3.36192	up	HCLS1	hematopoietic cell-specific Lyn substrate 1 (HCLS1), mRNA [NM_001031401]
A_87_P017794	2.46586	down	2.75061	down	3.90123	down	3.12437	down	2.25581	down	2.39144	down	3.33401	down	HDAC10	finished cDNA, clone ChEST928i15. [CR353661]
A_87_P023418	7.34709	up	7.15605	up	5.93043	up	4.44187	up	4.32691	up	6.31143	up	4.79407	up	HDHD1A	finished cDNA, clone ChEST496o1. [BX932630]
A_87_P009094	2.22311	down	2.28182	down	2.8667	down	3.0313	down	2.66075	down	4.97294	down	6.49093	down	HESX1	HESX homeobox 1 (HESX1), mRNA [NM_205012]
A_87_P021658	2.89793	down	3.5162	down	3.73946	down	3.51735	down	3.56269	down	5.15383	down	5.00575	down	HFM1	finished cDNA, clone ChEST330l8. [BX950367]
A_87_P021536	2.72811	up	2.5823	up	2.24851	up	5.41159	up	4.36911	up	3.86042	up	4.42903	up	HIPK2	finished cDNA, clone ChEST612c17. [BX950640]
A_87_P029547	2.78411	down	2.74069	down	4.39936	down	2.77584	down	3.35094	down	6.09995	down	3.13447	down	HMGA2	603869476F1 CSEQCHN65 cDNA clone ChEST893h20 5', mRNA sequence [BU333741]
A_87_P023040	32.905	up	27.2733	up	38.7483	up	4.11926	up	2.87685	up	7.72684	up	5.75928	up	HOMER3	finished cDNA, clone ChEST68a11. [BX933409]
A_87_P035208	3.126	up	5.46146	up	2.71163	up	2.64978	up	2.06624	up	2.34329	up	2.13378	up	HOXA6	homeobox A6 (HOXA6), mRNA [NM_001030987]
A_87_P022301	13.0203	down	6.42119	down	2.25325	down	24.8636	down	3.21962	down	4.39745	down	2.82114	down	HPD	finished cDNA, clone ChEST301l21. [BX935030]
A_87_P009343	3.44754	up	3.09897	up	12.0569	up	3.86692	up	7.11493	up	2.60403	up	62.2028	up	HPX	hemopexin mRNA, partial cds. [M37319]
A_87_P037228	18.4626	up	2.71719	up	10.2164	up	5.21056	up	3.02978	up	8.15749	up	6.60611	up	HSPB2	heat shock 27kDa protein 2 (HSPB2), mRNA [NM_001001527]
A_87_P037828	2.75885	up	2.92016	up	2.36953	up	2.2073	up	2.52119	up	2.55913	up	3.14064	up	HUC	RNA-binding protein HuC (HUC), mRNA [NM_204832]
A_87_P020994	11.1695	up	13.8206	up	8.22969	up	24.4124	up	15.7844	up	7.02365	up	5.33574	up	ICOS	Inducible T-cell costimulator Precursor (Activation-inducible lymphocyte immunomediatory molecule)(CD278 antigen) [Source:UniProtKB/Swiss-Prot;Acc:Q9Y6W8] [ENSGALT00000014100]
A_87_P003463	2.4947	up	2.81177	up	3.19943	up	2.14952	up	2.47292	up	2.90844	up	3.9322	up	IDE	PREDICTED: similar to insulin-degrading enzyme (LOC423814), mRNA [XM_421686]
A_87_P035941	2.95163	up	2.17629	up	4.6071	up	2.57544	up	2.91249	up	3.062	up	2.80341	up	IGHMBP2	immunoglobulin mu binding protein 2 (IGHMBP2), mRNA [NM_001031175]
A_87_P023940	4.65861	up	2.40142	up	5.4958	up	2.48597	up	3.30804	up	3.46571	up	3.36146	up	IKIP	finished cDNA, clone ChEST652j16. [BX931418]
A_87_P008741	7.3063	up	11.06	up	5.73833	up	16.3726	up	13.1588	up	4.45408	up	6.06703	up	IKZF1	IKAROS family zinc finger 1 (Ikaros) (IKZF1), mRNA [NM_205088]
A_87_P035433	2.45265	up	3.27204	up	3.10054	up	4.18175	up	3.21159	up	3.31813	up	3.51783	up	IL10RA	interleukin 10 receptor, alpha (IL10RA), mRNA [NM_001039597]
A_87_P035430	3.46977	up	4.08577	up	4.33566	up	2.17518	up	6.05701	up	6.61803	up	6.90014	up	IL10RB	mRNA for interleukin-10 receptor 2 (IL10R2 gene), splice variant 2. [AM049250]
A_87_P037219	3.64503	up	10.5479	up	4.098	up	9.62164	up	24.8126	up	8.51643	up	5.48984	up	IL12RB2	Interleukin 12 receptor beta 2 (Fragment). [Source:UniProtKB/TrEMBL;Acc:Q5GR16] [ENSGALT00000018300]
A_87_P037851	4.09637	up	4.48197	up	5.41163	up	3.75544	up	3.92924	up	6.77917	up	4.63653	up	IL15	interleukin 15 (IL15), mRNA [NM_204571]
A_87_P035217	3.3038	down	2.44522	down	3.82351	down	3.38794	down	3.42946	down	3.81162	down	3.34569	down	IL17RD	interleukin 17 receptor D (IL17RD), mRNA [NM_204515]
A_87_P031925	4.34565	up	3.31751	up	4.14276	up	53.0547	up	35.0412	up	10.8982	up	46.4542	up	IL20RA	PREDICTED: interleukin 20 receptor, alpha (IL20RA), mRNA [XM_419723]
A_87_P037390	4.47002	up	5.46182	up	3.46853	up	11.9037	up	6.60945	up	2.32236	up	3.06255	up	IL2RG	interleukin 2 receptor, gamma (severe combined immunodeficiency) (IL2RG), mRNA [NM_204527]
A_87_P035516	9.65364	up	31.7138	up	50.6373	up	19.0011	up	34.0793	up	73.8604	up	76.4268	up	IL7	interleukin 7 (IL7), mRNA [NM_001037833]
A_87_P021834	7.7562	up	6.7472	up	9.2234	up	3.09869	up	6.72873	up	6.62723	up	4.67458	up	IMPAD1	finished cDNA, clone ChEST19p15. [BX936021]
A_87_P008701	2.3913	down	6.07193	down	11.3856	down	4.00145	down	8.21169	down	11.5907	down	32.19	down	INCENP	inner centromere protein antigens 135/155kDa (INCENP), mRNA [NM_205330]
A_87_P037691	12.3217	up	11.796	up	11.1027	up	24.1954	up	5.06958	up	2.56082	up	2.1057	up	IRF4	interferon regulatory factor 4 (IRF4), mRNA [NM_204299]
A_87_P036808	4.78011	up	5.1362	up	4.98114	up	4.39229	up	4.89437	up	4.27573	up	2.48505	up	ITFG1	integrin alpha FG-GAP repeat containing 1 (ITFG1), mRNA [NM_001005840]
A_87_P028730	2.55199	down	2.18689	down	3.5401	down	3.33995	down	3.14539	down	3.88042	down	7.15297	down	ITPR3	PREDICTED: similar to inositol 1,4,5-triphosphate receptor, type 3 (LOC419910), mRNA [XM_418035]
A_87_P037984	4.7689	up	4.63681	up	3.77951	up	7.7435	up	5.49082	up	4.66866	up	3.62743	up	JAK3	Janus kinase 3 (a protein tyrosine kinase, leukocyte) (JAK3), mRNA [NM_204996]
A_87_P035992	2.43787	up	3.07637	up	2.85794	up	2.31566	up	3.93927	up	2.50332	up	3.08296	up	JMJD4	jumonji domain containing 4 (JMJD4), mRNA [NM_001030959]
A_87_P037130	4.11142	up	7.46829	up	8.60195	up	2.51676	up	3.5142	up	7.26615	up	11.9018	up	JMJD6	jumonji domain containing 6 (JMJD6), mRNA [NM_001030703]
A_87_P022177	3.77323	up	4.15199	up	2.98847	up	3.49466	up	2.19526	up	3.87715	up	3.39852	up	JPH1	finished cDNA, clone ChEST959g1. [BX935341]
A_87_P037935	3.40849	down	4.7276	down	4.48783	down	4.00358	down	6.59686	down	2.68191	down	2.86938	down	KCND2	potassium voltage-gated channel, Shal-related subfamily, member 2 (KCND2), mRNA [NM_204279]
A_87_P038126	4.85782	down	5.44033	down	5.05719	down	7.08023	down	6.33197	down	5.79199	down	5.5858	down	KCNMA1	potassium large conductance calcium-activated channel, subfamily M, alpha member 1 (KCNMA1), mRNA [NM_204224]
A_87_P007865	3.25356	up	3.59024	up	7.05135	up	2.60662	up	3.2991	up	5.23876	up	4.17495	up	KCTD3	PREDICTED: similar to NY-REN-45 antigen (LOC421359), mRNA [XM_419418]
A_87_P020807	2.28659	up	3.40696	up	3.80011	up	2.72579	up	4.27579	up	4.87465	up	5.81291	up	KIAA0280	UPF0541 protein FAM168A (Tongue cancer chemotherapy resistance-associated protein 1) [Source:UniProtKB/Swiss-Prot;Acc:Q92567] [ENSGALT00000027995]
A_87_P032489	4.10615	up	5.19371	up	4.8116	up	3.79546	up	3.811	up	8.17172	up	8.24071	up	KIAA0802
A_87_P036616	3.24649	up	3.04926	up	2.48629	up	3.17503	up	2.05296	up	2.9229	up	3.82957	up	KIAA1274	KIAA1274 (KIAA1274), mRNA [NM_204109]
A_87_P028717	2.77441	up	7.05205	up	3.90042	up	2.85231	up	3.03531	up	5.96872	up	5.59006	up	KIAA1822L	PREDICTED: similar to LRTS841 (LOC421339), mRNA [XM_419401]
A_87_P017558	2.73038	up	4.27561	up	4.43205	up	2.08776	up	3.02231	up	3.23237	up	4.78109	up	KIAA1841	finished cDNA, clone ChEST379l2. [CR354082]
A_87_P020998	14.0463	up	7.44467	up	11.1611	up	4.49055	up	2.62127	up	8.1265	up	5.10497	up	KIAA1919	PREDICTED: similar to KIAA1919 (LOC428623), mRNA [XM_426180]
A_87_P014399	2.35447	up	2.37846	up	2.66113	up	9.01269	up	6.29691	up	4.33098	up	5.06747	up	KIAA2018	finished cDNA, clone ChEST908o2. [CR390051]
A_87_P022740	5.23886	up	4.92679	up	3.85697	up	6.94796	up	5.07519	up	6.91815	up	5.79882	up	KIF21A	finished cDNA, clone ChEST29c8. [BX934111]
A_87_P021881	4.81474	down	3.84566	down	2.9719	down	4.12939	down	4.33143	down	3.97314	down	2.25419	down	KLF5	finished cDNA, clone ChEST429a18. [BX935940]
A_87_P013427	2.49038	up	4.67379	up	2.57502	up	2.48259	up	3.80944	up	3.48243	up	3.74878	up	KLHL28	finished cDNA, clone ChEST771o21. [CR391481]
A_87_P037133	3.22543	up	3.66388	up	3.03496	up	2.28552	up	2.85191	up	3.30236	up	2.56486	up	KPNA1	karyopherin alpha 1 (importin alpha 5) (KPNA1), mRNA [NM_001030774]
A_87_P002948	86.2428	up	74.7512	up	47.5563	up	49.2564	up	16.8933	up	7.93691	up	3.50062	up	LAG3	PREDICTED: similar to LAG-3 protein (LOC418287), mRNA [XM_416510]
A_87_P010530	3.44189	down	4.96802	down	8.63776	down	3.27049	down	5.21388	down	6.52391	down	7.18404	down	LAMB1	Laminin subunit beta-1 (Laminin beta-1-1 chain) (Fragment). [Source:UniProtKB/Swiss-Prot;Acc:Q01635] [ENSGALT00000012832]
A_87_P037980	3.78784	down	3.60673	down	2.46442	down	2.24224	down	2.9234	down	2.49829	down	2.28977	down	LAMB2	laminin, beta 2 (laminin S) (LAMB2), mRNA [NM_204166]
A_87_P014707	5.65774	down	10.0363	down	11.1208	down	4.46261	down	6.3121	down	13.1634	down	15.5372	down	LAPTM4B	finished cDNA, clone ChEST866i11. [CR389610]
A_87_P024675	3.32366	down	3.74116	down	2.76503	down	6.82831	down	9.1404	down	12.4066	down	5.99365	down	LDHB	lactate dehydrogenase B (LDHB), mRNA [NM_204177]
A_87_P036534	5.04859	up	4.34941	up	3.62424	up	2.78703	up	3.72277	up	3.06746	up	2.8549	up	LETM1	leucine zipper-EF-hand containing transmembrane protein 1 (LETM1), nuclear gene encoding mitochondrial protein, mRNA [NM_001006461]
A_87_P021078	2.5447	up	5.24081	up	6.50227	up	6.32787	up	12.9697	up	10.367	up	5.98957	up	LGALS2	Galectin-2 (Beta-galactoside-binding lectin L-14-II)(Lactose-binding lectin 2)(S-Lac lectin 2)(HL14) [Source:UniProtKB/Swiss-Prot;Acc:P05162] [ENSGALT00000005090]
A_87_P009066	2.96167	up	4.47559	up	7.08075	up	17.9441	up	5.68848	up	2.26072	up	3.79774	up	LGALS3	galectin-3 mRNA, complete cds. [U50339]
A_87_P017477	25.0382	up	20.8428	up	21.0509	up	3.78297	up	4.27419	up	5.81959	up	8.06736	up	LINGO1	leucine rich repeat and Ig domain containing 1 (LINGO1), mRNA [NM_001024577]
A_87_P038134	7.73039	up	9.99151	up	11.6132	up	21.1118	up	8.71708	up	7.6148	up	11.3029	up	LITAF	lipopolysaccharide-induced TNF factor (LITAF), mRNA [NM_204267]
A_87_P003339	3.74258	down	4.15431	down	2.07339	down	3.26111	down	4.93188	down	3.18834	down	6.94205	down	LMCD1	LIM and cysteine-rich domains protein 1 (Dyxin) [Source:UniProtKB/Swiss-Prot;Acc:Q9NZU5] [ENSGALT00000013590]
A_87_P022253	4.13225	down	6.90059	down	3.07432	down	4.03959	down	4.09961	down	3.25765	down	3.11803	down	LMO7	finished cDNA, clone ChEST860d14. [BX935126]
A_87_P021432	156.967	down	84.1704	down	15.8948	down	218.104	down	23.8064	down	17.461	down	22.8443	down	LMOD2	finished cDNA, clone ChEST53m10. [BX950827]
A_87_P040379	13.326	up	15.9381	up	6.93482	up	13.1952	up	8.64441	up	6.48252	up	5.72099	up	LMX1A	LIM homeobox transcription factor 1-alpha (LIM/homeobox protein LMX1A)(LIM/homeobox protein 1.1)(LMX-1.1) [Source:UniProtKB/Swiss-Prot;Acc:Q8TE12] [ENSGALT00000005411]
A_87_P037650	2.91792	up	4.30943	up	5.10996	up	2.88022	up	2.57003	up	2.67767	up	15.134	up	LOC395345	liver basic fatty acid binding protein (LOC395345), mRNA [NM_204634]
A_87_P037938	3.46412	down	3.8848	down	2.14206	down	4.37732	down	5.11235	down	2.59697	down	3.09041	down	LOC395772	otokeratin (LOC395772), mRNA [NM_204932]
A_87_P009785	20.3817	up	16.0295	up	9.15136	up	14.7418	up	5.24016	up	5.97888	up	6.60472	up	LOC396016	enolase (LOC396016), mRNA [NM_205119]
A_87_P009804	2.43761	up	3.78307	up	2.70051	up	3.67159	up	2.80796	up	2.9397	up	2.9303	up	LOC396026	occludin (LOC396026), mRNA [NM_205128]
A_87_P008696	4.02874	up	9.61886	up	12.8779	up	10.9856	up	15.5099	up	5.43931	up	9.56846	up	LOC396152	ch-runtB2 (LOC396152), mRNA [NM_205227]
A_87_P008892	2.24873	down	3.30412	down	3.43251	down	2.06834	down	2.45205	down	2.67589	down	4.38385	down	LOC396207	nuclear factor I-X protein (LOC396207), mRNA [NM_205270]
A_87_P015059	17.5197	down	7.74437	down	2.5978	down	31.4009	down	30.2181	down	41.9733	down	60.3838	down	LOC396429	finished cDNA, clone ChEST341n5. [CR389053]
A_87_P010242	5.86806	up	3.80062	up	4.92703	up	6.13865	up	2.14775	up	2.96769	up	2.05306	up	LOC415511	gonad_EST07908 Embryonic gonad cDNA Library cDNA 5', mRNA sequence [CV860432]
A_87_P022991	5.66014	down	4.77889	down	2.90811	down	2.06237	down	4.27801	down	5.4106	down	3.43998	down	LOC415669	PREDICTED: similar to hypothetical protein 4922504H04 (LOC415669), misc RNA. [Source:RefSeq_dna;Acc:XR_026697] [ENSGALT00000003282]
A_87_P023411	7.79969	down	7.67283	down	3.20662	down	16.2645	down	14.1103	down	10.8494	down	11.4227	down	LOC415859	finished cDNA, clone ChEST493d24. [BX932661]
A_87_P025457	4.57132	up	2.90632	up	4.39599	up	6.37828	up	7.8342	up	5.99287	up	5.68516	up	LOC415913	PREDICTED: hypothetical LOC415913 (LOC415913), mRNA [XM_429372]
A_87_P022268	2.84215	down	3.40026	down	6.61592	down	2.5564	down	2.12461	down	6.01059	down	8.95857	down	LOC416601	finished cDNA, clone ChEST70i22. [BX935097]
A_87_P021759	4.44603	up	13.4987	up	6.59946	up	4.45625	up	2.13871	up	3.93535	up	2.8906	up	LOC417192	finished cDNA, clone ChEST957c23. [BX936219]
A_87_P012272	4.56177	down	3.77317	down	4.25801	down	4.00356	down	4.99343	down	4.74432	down	5.38706	down	LOC417231	finished cDNA, clone ChEST745j24. [CR407142]
A_87_P022249	6.3433	down	6.98849	down	4.37815	down	8.08585	down	7.62227	down	6.32984	down	10.9267	down	LOC417293	finished cDNA, clone ChEST868i18. [BX935133]
A_87_P026978	3.81071	down	3.20949	down	4.71943	down	4.14628	down	7.10351	down	4.58007	down	6.10849	down	LOC417593	603830810F1 CSEQRBN10 cDNA clone ChEST821c3 5', mRNA sequence [BU435717]
A_87_P018401	2.1194	down	2.65331	down	2.28935	down	2.65496	down	2.21037	down	4.50611	down	2.25095	down	LOC418364	finished cDNA, clone ChEST34i12. [CR352735]
A_87_P037402	121.821	up	164.441	up	40.3517	up	262.362	up	76.4903	up	19.325	up	7.85959	up	LOC418426	AJ398556 dkfz426 cDNA clone 6h19r1, mRNA sequence [AJ398556]
A_87_P020575	4.42641	down	3.27388	down	9.11121	down	4.65974	down	6.73372	down	10.538	down	17.7525	down	LOC419830	WLB045B10.ab1 WLtestis cDNA 5', mRNA sequence [CN231838]
A_87_P012125	2.70023	down	4.36126	down	3.73604	down	2.59658	down	4.57135	down	5.51522	down	4.30276	down	LOC419833	finished cDNA, clone ChEST807m21. [CR407369]
A_87_P013281	3.31634	down	2.56934	down	7.26879	down	3.02806	down	3.88503	down	2.93125	down	3.33857	down	LOC419913	finished cDNA, clone ChEST212m13. [CR391698]
A_87_P022603	4.94275	up	5.00479	up	4.53131	up	11.3547	up	13.5616	up	6.62529	up	3.43391	up	LOC420160	finished cDNA, clone ChEST668m7. [BX934408]
A_87_P023967	13.5537	up	20.7143	up	2.35253	up	730.922	up	116.222	up	26.2645	up	7.51666	up	LOC420301	finished cDNA, clone ChEST646h12. [BX931352]
A_87_P016178	2.16989	up	2.81521	up	2.46578	up	2.05463	up	3.59236	up	2.70289	up	2.01783	up	LOC420707	finished cDNA, clone ChEST34m14. [CR386894]
A_87_P008343	6.70218	down	6.41909	down	8.71172	down	2.44289	down	2.04444	down	3.98914	down	6.62054	down	LOC420810	PREDICTED: similar to Im:7137941 protein (LOC420810), mRNA [XM_418902]
A_87_P011094	2.47134	up	3.01153	up	2.30162	up	2.54087	up	2.92503	up	5.104	up	3.43959	up	LOC420939	finished cDNA, clone ChEST764j23. [CR524159]
A_87_P026042	3.02572	up	3.75544	up	3.51588	up	4.86874	up	3.06959	up	2.36997	up	2.08121	up	LOC421438	PREDICTED: similar to LOC506727 protein (LOC421438), mRNA [XM_419490]
A_87_P029839	2.34546	down	4.01013	down	2.34661	down	3.41693	down	3.46515	down	3.26597	down	8.24447	down	LOC421935	PREDICTED: hypothetical LOC421935 (LOC421935), mRNA [XM_429899]
A_87_P013049	4.45627	up	9.17187	up	7.1008	up	2.39869	up	5.5613	up	4.4605	up	4.37763	up	LOC422177	finished cDNA, clone ChEST600n9. [CR406014]
A_87_P019622	12.8142	up	18.9456	up	2.14149	up	38.6199	up	8.04382	up	2.70346	up	2.13391	up	LOC422509	C-X-C motif chemokine 13 Precursor (Small-inducible cytokine B13)(B lymphocyte chemoattractant)(CXC chemokine BLC)(B cell-attracting chemokine 1)(BCA-1)(ANGIE) [Source:UniProtKB/Swiss-Prot;Acc:O43927] [ENSGALT00000016830]
A_87_P025073	151.11	up	21.4962	up	5.12119	up	226.874	up	18.9269	up	4.61029	up	2.47412	up	LOC422510	BX264626 AGENAE multi-tissues normalized library (gcag) cDNA clone gcag0017.p.18 5prim, mRNA sequence [BX264626]
A_87_P019297	6.49623	up	8.14235	up	8.8956	up	4.10464	up	5.24687	up	6.70775	up	6.87354	up	LOC422528	testis_EST01532 Testis cDNA Library cDNA 3', mRNA sequence [CO770435]
A_87_P009901	2.82579	up	2.99616	up	2.62126	up	2.51933	up	2.69421	up	3.08457	up	2.53651	up	LOC423008	Q5U253_XENLA (Q5U253) LOC495685 protein, partial (50%) [TC233620]
A_87_P018184	416.499	down	265.767	down	154.516	down	112.118	down	10.3084	down	89.3015	down	4.75908	down	LOC423629	finished cDNA, clone ChEST156h16. [CR353074]
A_87_P029806	3.51208	up	2.63917	up	2.94875	up	2.0975	up	2.1262	up	2.78215	up	2.71294	up	LOC423967	603489153F1 CSEQCHN63 cDNA clone ChEST388j14 5', mRNA sequence [BU323292]
A_87_P023070	2.98274	up	3.07011	up	2.95502	up	7.0063	up	5.58646	up	4.99006	up	5.94295	up	LOC424018	finished cDNA, clone ChEST686l6. [BX933358]
A_87_P009690	2.54671	up	3.67321	up	3.58945	up	2.88609	up	2.77263	up	2.94758	up	9.0107	up	LOC424072	aldehyde oxidase 2 (LOC424072), mRNA [NM_001039601]
A_87_P025690	3.06084	down	6.16557	down	3.65236	down	5.16719	down	5.66389	down	3.47409	down	3.62634	down	LOC424981	603762757F1 CSEQRBN21 cDNA clone ChEST683b15 5', mRNA sequence [BU471805]
A_87_P021310	6.7353	up	8.64575	up	7.1321	up	8.10012	up	9.28608	up	3.69619	up	2.81274	up	LOC425299	PREDICTED: similar to Lck-interacting transmembrane adaptor protein LIME (LOC425299), mRNA [XM_423076]
A_87_P024269	3.15971	up	3.18002	up	4.59159	up	2.17269	up	2.35008	up	3.55188	up	4.29234	up	LOC425610	finished cDNA, clone ChEST622k3. [BX930513]
A_87_P014992	9.7442	up	11.3128	up	7.22197	up	46.947	up	36.8973	up	17.823	up	14.0112	up	LOC425935	finished cDNA, clone ChEST279m23. [CR389157]
A_87_P018315	4.65133	up	12.9391	up	2.5388	up	25.8752	up	17.9998	up	3.65835	up	2.35546	up	LOC427029	finished cDNA, clone ChEST497f4. [CR352862]
A_87_P023142	9.13354	up	5.81173	up	12.8152	up	3.12273	up	3.24688	up	5.50574	up	3.69886	up	LOC427125	finished cDNA, clone ChEST518f15. [BX933223]
A_87_P024470	4.11087	up	5.29903	up	9.14754	up	3.53452	up	2.20663	up	4.00474	up	8.68098	up	LOC427151	finished cDNA, clone ChEST186e21. [BX930027]
A_87_P011101	3.97406	down	6.42271	down	6.28578	down	4.46994	down	6.73048	down	5.45826	down	3.24659	down	LOC431595	finished cDNA, clone ChEST294h4. [CR524152]
A_87_P020571	13.9354	up	9.1875	up	3.58269	up	11.7595	up	4.47077	up	3.71135	up	3.79227	up	LOC768477	WLB046B11.ab1 WLtestis cDNA 5', mRNA sequence [CN231973]
A_87_P024880	6.20456	up	6.61461	up	9.67237	up	3.94242	up	4.52326	up	6.2316	up	5.23586	up	LOC768819	PREDICTED: hypothetical protein LOC768819 (LOC768819), mRNA [XM_001231403]
A_87_P032967	10.0913	down	13.5924	down	8.78661	down	6.5801	down	8.01014	down	11.6303	down	9.43943	down	LOC768920	PREDICTED: hypothetical protein LOC768920 (LOC768920), mRNA [XM_001232080]
A_87_P036613	3.30127	down	3.13646	down	2.59475	down	6.34239	down	2.47391	down	4.53684	down	5.9403	down	LOC769134	Hypothetical protein. [Source:UniProtKB/TrEMBL;Acc:Q5ZKE1] [ENSGALT00000014244]
A_87_P033197	2.35769	down	2.71901	down	2.38186	down	2.33705	down	2.57893	down	2.1274	down	2.99746	down	LOC769359	PREDICTED: hypothetical protein LOC769359 (LOC769359), mRNA [XM_001231927]
A_87_P037046	11.2612	up	12.0853	up	10.7831	up	8.99647	up	4.90899	up	11.4981	up	28.9229	up	LOC769469	PREDICTED: hypothetical protein LOC769469 (LOC769469), mRNA. [Source:RefSeq_dna;Acc:XR_026650] [ENSGALT00000038794]
A_87_P003483	2.05881	down	2.94593	down	2.10492	down	2.08648	down	2.6834	down	2.09984	down	2.26215	down	LOC769988	Methylcrotonoyl-CoA carboxylase beta chain, mitochondrial Precursor (MCCase subunit beta)(EC 6.4.1.4)(3-methylcrotonyl-CoA:carbon dioxide ligase subunit beta)(3-methylcrotonyl-CoA carboxylase non-biotin-containing subunit)(3-methylcrotonyl-CoA carboxylase 2) [Source:UniProtKB/Swiss-Prot;Acc:Q9HCC0] [ENSGALT00000003983]
A_87_P005836	5.9772	down	10.1418	down	9.52818	down	5.35881	down	3.9002	down	14.2258	down	23.8712	down	LOC770372	PREDICTED: hypothetical protein LOC770372 (LOC770372), mRNA [XM_001232889]
A_87_P030657	13.0006	up	20.5329	up	27.6138	up	4.979	up	11.0008	up	10.8918	up	5.81159	up	LOC770392	PREDICTED: similar to cytosolic nucleotidase I (LOC770392), mRNA [XM_001232838]
A_87_P030321	6.45297	up	5.50497	up	2.66065	up	7.86081	up	4.23623	up	3.75541	up	4.60367	up	LOC770923	GTP-binding protein 1 (G-protein 1)(GP-1)(GP1) [Source:UniProtKB/Swiss-Prot;Acc:O00178] [ENSGALT00000019949]
A_87_P020282	29.8726	up	17.7468	up	38.2597	up	23.2721	up	3.9915	up	15.4176	up	27.3367	up	LOC771401	GGEZCB1021H11.g chicken breast muscle - CB1 cDNA clone GGEZCB1021H11, mRNA sequence [CO503234]
A_87_P001563	4.84909	up	9.65966	up	8.21349	up	11.648	up	15.2413	up	9.54077	up	9.41683	up	LOC772212	PREDICTED: hypothetical LOC427698 (LOC427698), mRNA [XM_425273]
A_87_P037086	4.68355	up	3.41672	up	3.57284	up	6.16927	up	2.91599	up	3.79358	up	2.6767	up	LOC776223	mRNA for hypothetical protein, clone 2h6. [AJ719446]
A_87_P025737	4.51654	down	8.82489	down	15.6694	down	7.10401	down	7.24959	down	6.81908	down	21.6715	down	LOC776619	PREDICTED: hypothetical protein LOC773051 (LOC776619), mRNA [XM_001236132]
A_87_P006165	2.20378	down	3.06361	down	3.14287	down	3.31432	down	4.66229	down	4.43148	down	4.40289	down	LPHN3	Latrophilin-3 Precursor (Calcium-independent alpha-latrotoxin receptor 3)(Lectomedin-3) [Source:UniProtKB/Swiss-Prot;Acc:Q9HAR2] [ENSGALT00000018468]
A_87_P003380	3.36898	up	3.98953	up	2.77644	up	5.20882	up	3.08888	up	3.09583	up	3.36295	up	LPXN	Leupaxin [Source:UniProtKB/Swiss-Prot;Acc:O60711] [ENSGALT00000032676]
A_87_P016607	11.998	down	30.6063	down	27.5258	down	8.09502	down	5.55976	down	13.1237	down	12.9619	down	LRRC3B	finished cDNA, clone ChEST127l8. [CR386255]
A_87_P003327	3.78798	up	4.15978	up	6.68164	up	3.195	up	6.85518	up	7.43273	up	4.97615	up	LRRC8B	PREDICTED: similar to KIAA0231 protein (LOC424516), mRNA [XM_422354]
A_87_P021463	2.2509	up	9.46568	up	9.42637	up	4.36726	up	22.8948	up	3.72025	up	11.3043	up	LRRC8D	finished cDNA, clone ChEST719i8. [BX950782]
A_87_P017366	6.70805	up	5.50686	up	6.15257	up	4.28144	up	4.8286	up	5.74678	up	4.03197	up	LSM5	finished cDNA, clone ChEST536e2. [CR354370]
A_87_P023475	15.0052	up	23.3259	up	10.8409	up	9.80048	up	6.90644	up	6.03305	up	3.96494	up	LY96	finished cDNA, clone ChEST633h13. [BX932484]
A_87_P019235	7.41086	up	10.5592	up	7.44944	up	9.66874	up	11.3229	up	12.8097	up	4.66976	up	MAK	Serine/threonine-protein kinase MAK (EC 2.7.11.22)(Male germ cell-associated kinase) [Source:UniProtKB/Swiss-Prot;Acc:P20794] [ENSGALT00000020836]
A_87_P035676	2.92384	up	6.46525	up	8.62272	up	20.5621	up	18.3178	up	7.9747	up	5.46683	up	MAL2	mal, T-cell differentiation protein 2 (MAL2), mRNA [NM_001012555]
A_87_P022710	2.33817	down	2.39907	down	2.4277	down	2.015	down	2.06826	down	2.60227	down	2.27476	down	MAPK8	finished cDNA, clone ChEST440n6. [BX934173]
A_87_P015839	6.55279	down	17.8203	down	24.4055	down	11.498	down	16.1468	down	22.7782	down	22.308	down	MATN2	finished cDNA, clone ChEST280e8. [CR387405]
A_87_P008945	6.16957	down	7.63925	down	9.83839	down	3.89986	down	4.9083	down	4.73367	down	3.98957	down	MBP	myelin basic protein (MBP), mRNA [NM_205280]
A_87_P018810	2.16083	down	3.6035	down	4.67794	down	3.65524	down	8.77287	down	10.7037	down	18.0531	down	MCM2	minichromosome maintenance complex component 2 (MCM2), mRNA [NM_001006139]
A_87_P037636	36.1552	up	19.1919	up	18.9996	up	29.8648	up	22.3902	up	21.0322	up	17.0039	up	ME1	malic enzyme 1, NADP(+)-dependent, cytosolic (ME1), mRNA [NM_204303]
A_87_P023509	8.74502	up	3.8214	up	3.97064	up	8.06052	up	3.80435	up	5.29881	up	4.51218	up	METTL6	finished cDNA, clone ChEST628j15. [BX932419]
A_87_P013101	5.76697	up	11.2372	up	11.0434	up	2.80628	up	7.4846	up	6.19814	up	3.3711	up	METTL8	finished cDNA, clone ChEST698n20. [CR405937]
A_87_P032902	2.97066	down	3.42096	down	4.30684	down	3.39096	down	3.48068	down	4.3415	down	5.49771	down	MEX3A	PREDICTED: hypothetical LOC426350 (LOC426350), mRNA [XM_424007]
A_87_P020621	2.303	up	2.96305	up	3.78748	up	2.86371	up	2.8971	up	4.09309	up	5.66058	up	MFHAS1	PREDICTED: similar to MASL1 (LOC422628), mRNA [XM_420584]
A_87_P023976	3.50105	up	3.81482	up	3.61472	up	5.59778	up	6.19145	up	5.45936	up	9.81585	up	MID1IP1	finished cDNA, clone ChEST337d17. [BX931309]
A_87_P037769	3.49839	up	2.14091	up	2.60886	up	21.5561	up	20.002	up	2.64354	up	7.62737	up	MMP9	matrix metallopeptidase 9 (gelatinase B, 92kDa gelatinase, 92kDa type IV collagenase) (MMP9), mRNA [NM_204667]
A_87_P010003	5.54719	down	9.96844	down	14.1877	down	3.2002	down	3.74834	down	5.39407	down	6.70974	down	MSC	Musculin (Activated B-cell factor 1)(ABF-1) [Source:UniProtKB/Swiss-Prot;Acc:O60682] [ENSGALT00000030884]
A_87_P022214	15.7966	down	15.6065	down	7.42456	down	82.6968	down	33.1261	down	21.2436	down	5.77294	down	MYBPC1	finished cDNA, clone ChEST530j8. [BX935207]
A_87_P009169	5.52003	up	3.97771	up	3.81728	up	9.02278	up	2.39505	up	4.74704	up	4.775	up	MYBPC2	myosin binding protein C, fast type (MYBPC2), mRNA [NM_001044659]
A_87_P009246	3.71193	down	4.20477	down	13.0357	down	2.85325	down	6.11392	down	11.5295	down	20.5999	down	MYCN	v-myc myelocytomatosis viral related oncogene, neuroblastoma derived (avian) (MYCN), mRNA [NM_001031091]
A_87_P039573	30.2061	down	50.3899	down	29.6592	down	25.5842	down	280.226	down	2023.39	down	1636.06	down	MYH4	Myosin-3 (Myosin heavy chain 3) (Myosin heavy chain, fast skeletal muscle, embryonic). [Source:UniProtKB/Swiss-Prot;Acc:P02565] [ENSGALT00000040060]
A_87_P038135	8.8859	down	6.6676	down	2.7613	down	48.8271	down	31.2567	down	70.9453	down	47.443	down	MYH7B	myosin, heavy chain 7B, cardiac muscle, beta (MYH7B), mRNA [NM_204587]
A_87_P017838	59.9834	down	6.97833	down	5.41625	down	152.025	down	87.2734	down	291.386	down	141.244	down	MYL10	myosin, light chain 10, regulatory (MYL10), mRNA [NM_001097526]
A_87_P015616	13.1768	down	16.1062	down	13.0801	down	20.2826	down	9.15779	down	21.7636	down	32.3182	down	MYL2	Myosin regulatory light chain 2A, cardiac muscle isoform (G2) (MLC- 2A). [Source:UniProtKB/Swiss-Prot;Acc:P02610] [ENSGALT00000035085]
A_87_P008958	274.961	down	69.2579	down	14.3162	down	894.042	down	158.169	down	853.06	down	181.787	down	MYL3	myosin, light chain 3, alkali; ventricular, skeletal, slow (MYL3), mRNA [NM_205159]
A_87_P024404	6.52795	up	4.92452	up	5.30775	up	5.88373	up	3.50226	up	5.60275	up	4.31424	up	MYO15A	finished cDNA, clone ChEST584c20. [BX930186]
A_87_P015425	5.00461	up	7.15366	up	3.56605	up	9.7523	up	5.59746	up	2.1479	up	2.50642	up	MYO1F	myosin IF (MYO1F), mRNA [NM_205254]
A_87_P004631	22.7021	up	15.5837	up	21.4863	up	12.0128	up	7.85599	up	15.2234	up	12.8583	up	MYOZ3	Myozenin-3 (Calsarcin-3)(FATZ-related protein 3) [Source:UniProtKB/Swiss-Prot;Acc:Q8TDC0] [ENSGALT00000007258]
A_87_P014412	3.03562	up	2.10593	up	2.68107	up	2.88524	up	2.22265	up	2.95756	up	3.12388	up	MYPN	finished cDNA, clone ChEST39g3. [CR390031]
A_87_P010975	2.24825	down	3.97648	down	2.41685	down	3.47066	down	3.27813	down	2.77746	down	4.41889	down	NAALAD2	finished cDNA, clone ChEST813b24. [CR524321]
A_87_P023449	5.97227	up	9.00354	up	5.09139	up	12.4811	up	9.02686	up	6.6016	up	5.62418	up	NARG1L	finished cDNA, clone ChEST635a2. [BX932566]
A_87_P029768	2.97527	up	3.97641	up	2.11011	up	5.70016	up	6.49674	up	2.48931	up	7.9603	up	NDST4	Bifunctional heparan sulfate N-deacetylase/N-sulfotransferase 4 (EC 2.8.2.8)(Glucosaminyl N-deacetylase/N-sulfotransferase 4)(NDST-4)(N-heparan sulfate sulfotransferase 4)(N-HSST 4) [Includes Heparan sulfate N-deacetylase 4(EC 3.-.-.-);Heparan sulfate N-sulfotransferase 4(EC 2.8.2.-)] [Source:UniProtKB/Swiss-Prot;Acc:Q9H3R1] [ENSGALT00000019606]
A_87_P022829	3.59884	down	3.7329	down	4.33992	down	3.21864	down	3.30121	down	2.01152	down	2.76794	down	NEBL	finished cDNA, clone ChEST11k19. [BX933887]
A_87_P004179	5.83353	down	7.31867	down	18.0614	down	4.1908	down	10.9521	down	5.64613	down	8.49236	down	NEFL	PREDICTED: neurofilament, light polypeptide 68kDa, transcript variant 2 (NEFL), mRNA [XM_417679]
A_87_P023587	10.2226	up	9.85086	up	25.4319	up	7.90668	up	2.91496	up	14.0609	up	8.16285	up	NETO2	finished cDNA, clone ChEST360p18. [BX932225]
A_87_P024310	2.67219	down	3.25226	down	5.0699	down	2.06944	down	2.85805	down	4.19303	down	4.85635	down	NFYC	finished cDNA, clone ChEST619l20. [BX930411]
A_87_P037751	2.07021	down	2.31865	down	2.90254	down	2.50223	down	4.26468	down	3.03897	down	3.45389	down	NID1	nidogen 1 mRNA, partial cds. [AF239837]
A_87_P012849	3.17425	up	3.36684	up	5.11623	up	2.25677	up	3.19109	up	5.53916	up	3.07492	up	NOTUM	finished cDNA, clone ChEST532l14. [CR406335]
A_87_P021421	2.94123	up	4.29476	up	3.26333	up	2.84433	up	5.05431	up	4.33599	up	3.03281	up	NRBF2	finished cDNA, clone ChEST673g15. [BX950839]
A_87_P009509	11.7274	down	18.8037	down	33.1921	down	6.40155	down	6.04005	down	31.7079	down	13.1929	down	NRG1	neuregulin 1 (NRG1), mRNA [NM_204117]
A_87_P038108	4.42259	down	3.57594	down	5.06661	down	3.70533	down	3.68288	down	5.98664	down	2.53468	down	NRP2	neuropilin 2 (NRP2), mRNA [NM_204284]
A_87_P022816	9.73778	up	13.6863	up	11.0969	up	5.04807	up	8.67685	up	7.31452	up	4.81862	up	NRSN1	finished cDNA, clone ChEST129b19. [BX933919]
A_87_P023671	13.3096	up	6.63008	up	3.32438	up	9.9151	up	3.41541	up	3.82344	up	5.71711	up	NT5DC1	finished cDNA, clone ChEST410g3. [BX932062]
A_87_P008698	6.85748	down	17.9293	down	18.6073	down	6.84098	down	12.5555	down	10.6663	down	14.4395	down	NTRK3	neurotrophic tyrosine kinase, receptor, type 3 (NTRK3), mRNA [NM_205169]
A_87_P036766	3.04959	up	2.23199	up	3.5842	up	2.19467	up	3.4622	up	3.17288	up	2.28798	up	NUDT19	nudix (nucleoside diphosphate linked moiety X)-type motif 19 (NUDT19), mRNA [NM_001031458]
A_87_P036083	2.32314	down	15.735	down	20.4382	down	11.1727	down	14.6597	down	51.8223	down	64.4848	down	NUF2	NUF2, NDC80 kinetochore complex component, homolog (S. cerevisiae) (NUF2), mRNA [NM_204478]
A_87_P016044	7.23056	up	7.99381	up	3.14924	up	7.43751	up	4.33368	up	3.43037	up	3.92381	up	OCRL	finished cDNA, clone ChEST497l12. [CR387100]
A_87_P009213	3.77478	down	2.14634	down	5.15315	down	2.55629	down	4.39686	down	2.96518	down	3.94284	down	ODZ2	odz, odd Oz/ten-m homolog 2 (Drosophila) (ODZ2), transcript variant 1, mRNA [NM_204097]
A_87_P022446	27.248	up	79.0774	up	233.42	up	127.251	up	254.394	up	287.47	up	6552.83	up	OGCHI	ovoglycoprotein (OGCHI), mRNA [NM_204541]
A_87_P017371	7.60646	down	7.43548	down	7.14835	down	3.08802	down	2.72576	down	3.74636	down	3.27908	down	OIT3	finished cDNA, clone ChEST536i23. [CR354362]
A_87_P037813	2.63749	down	3.33684	down	3.22055	down	3.49395	down	5.37751	down	2.76519	down	3.47449	down	OLFM1	olfactomedin 1 (OLFM1), mRNA [NM_204767]
A_87_P022592	5.49372	down	10.8884	down	12.4716	down	6.10366	down	8.79103	down	11.4108	down	14.7359	down	OLFML3	olfactomedin-like 3 [Source:RefSeq_peptide;Acc:NP_001035107] [ENSGALT00000003025]
A_87_P001984	3.28518	up	2.47071	up	2.77537	up	3.57582	up	2.23406	up	2.73898	up	4.20194	up	OSBP2	Oxysterol-binding protein 2 (Oxysterol-binding protein-related protein 4)(OSBP-related protein 4)(ORP-4) [Source:UniProtKB/Swiss-Prot;Acc:Q969R2] [ENSGALT00000012578]
A_87_P036214	2.43839	up	2.46624	up	2.71456	up	2.12165	up	2.12124	up	3.0051	up	2.75978	up	OTUD6B	OTU domain containing 6B (OTUD6B), mRNA [NM_001006347]
A_87_P009524	10.289	up	10.5494	up	13.1158	up	4.27315	up	2.29844	up	10.7269	up	7.28193	up	P2RY5	purinergic receptor P2Y, G-protein coupled, 5 (P2RY5), mRNA [NM_205199]
A_87_P021635	2.86486	down	11.8635	down	3.38159	down	2.72942	down	3.45111	down	4.28043	down	3.51425	down	PALMD	finished cDNA, clone ChEST993o15. [BX950434]
A_87_P010049	3.47323	down	4.13084	down	4.53355	down	3.65397	down	4.48619	down	5.00345	down	6.42175	down	PATZ1	PREDICTED: POZ (BTB) and AT hook containing zinc finger 1 (PATZ1), mRNA [XM_415256]
A_87_P038181	4.249	up	4.35324	up	2.97424	up	4.05877	up	2.35793	up	4.86322	up	4.18915	up	PAX2	paired box 2 (PAX2), mRNA [NM_204793]
A_87_P008264	2.7743	down	3.45293	down	5.12889	down	2.58724	down	2.90693	down	4.56439	down	2.85442	down	PCDH18	PREDICTED: protocadherin 18 (PCDH18), mRNA [XM_420404]
A_87_P035202	3.37702	down	3.41113	down	3.87001	down	2.49902	down	2.18972	down	3.30966	down	3.74901	down	PCDHGC3	protocadherin gamma subfamily C, 3 (PCDHGC3), mRNA [NM_214674]
A_87_P022853	5.88651	up	6.71845	up	7.20608	up	3.42341	up	6.58907	up	10.0348	up	7.20248	up	PCMTD2	finished cDNA, clone ChEST4c15. [BX933827]
A_87_P037577	2.07933	up	2.25915	up	2.89941	up	2.21568	up	2.70665	up	3.32623	up	3.28698	up	PCX	pyruvate carboxylase (PCX), nuclear gene encoding mitochondrial protein, mRNA [NM_204346]
A_87_P023057	4.70302	up	3.08214	up	5.11898	up	2.73679	up	4.64065	up	5.68711	up	3.88167	up	PEX7	finished cDNA, clone ChEST191m15. [BX933379]
A_87_P010363	3.32657	up	3.66693	up	2.53964	up	2.93474	up	2.84281	up	2.99948	up	3.35227	up	PGDS	gonad_EST07237 Embryonic gonad cDNA Library cDNA 5', mRNA sequence [CV859761]
A_87_P026375	39.0376	up	30.612	up	15.1689	up	27.3403	up	9.43577	up	13.3779	up	13.2088	up	PHKA1	PREDICTED: similar to Phosphorylase b kinase regulatory subunit alpha, skeletal muscle isoform (Phosphorylase kinase alpha M subunit) (LOC422181), mRNA. [Source:RefSeq_dna;Acc:XR_026872] [ENSGALT00000040508]
A_87_P037090	7.99337	up	5.84836	up	4.64009	up	5.72093	up	3.34803	up	4.07667	up	3.45629	up	PHKB	phosphorylase kinase, beta (PHKB), mRNA [NM_001007831]
A_87_P037528	5.22992	up	4.77413	up	5.6058	up	4.72327	up	5.91309	up	10.3603	up	3.6631	up	PHOSPHO1	phosphatase, orphan 1 (PHOSPHO1), mRNA [NM_204845]
A_87_P021712	4.87322	up	4.84329	up	4.34347	up	3.33005	up	2.05426	up	3.17799	up	2.68418	up	PHPT1	finished cDNA, clone ChEST655h17. [BX950285]
A_87_P017932	5.33842	up	3.9179	up	6.4929	up	2.61977	up	3.14014	up	2.47806	up	2.37634	up	PHYH	finished cDNA, clone ChEST503m8. [CR353447]
A_87_P037330	4.86228	down	3.54174	down	6.71591	down	6.16306	down	6.78904	down	7.86963	down	7.6422	down	PIK3R1	Phosphatidylinositol 3-kinase regulatory subunit alpha (PI3-kinase p85 subunit alpha)(PtdIns-3-kinase p85-alpha)(PI3K) [Source:UniProtKB/Swiss-Prot;Acc:P27986] [ENSGALT00000023868]
A_87_P036118	3.35529	up	3.58763	up	2.99601	up	4.78436	up	4.03369	up	2.58304	up	2.27238	up	PIK3R5	phosphoinositide-3-kinase, regulatory subunit 5, p101 (PIK3R5), mRNA [NM_001030697]
A_87_P022287	4.65544	down	2.25188	down	3.61816	down	6.85266	down	3.12849	down	9.03494	down	5.63544	down	PITX2	paired-like homeodomain 2 (PITX2), mRNA [NM_205010]
A_87_P009154	9.85804	down	9.57036	down	12.1549	down	4.66502	down	5.3768	down	9.31881	down	15.9183	down	PLA2G4A	phospholipase A2, group IVA (cytosolic, calcium-dependent) (PLA2G4A), mRNA [NM_205423]
A_87_P009096	7.64682	up	10.2672	up	21.7826	up	4.95651	up	7.40354	up	10.5482	up	5.69505	up	PLA2G7	phospholipase A2, group VII (platelet-activating factor acetylhydrolase, plasma) (PLA2G7), mRNA [NM_204969]
A_87_P026687	6.89345	up	6.9401	up	6.60118	up	3.35541	up	4.92903	up	10.3937	up	4.76262	up	PLCXD2	PREDICTED: similar to MGC53544 protein (LOC418417), mRNA [XM_416631]
A_87_P036141	4.48247	down	10.9781	down	10.2314	down	2.56227	down	2.68749	down	2.37193	down	2.97556	down	PLLP	plasma membrane proteolipid (plasmolipin) (PLLP), mRNA [NM_001030561]
A_87_P028793	2.52418	down	4.11389	down	3.82033	down	3.0904	down	5.04781	down	3.17714	down	6.37544	down	PLXNA2	Plexin-A2 Precursor (Semaphorin receptor OCT) [Source:UniProtKB/Swiss-Prot;Acc:O75051] [ENSGALT00000001931]
A_87_P011690	10.7264	down	30.0546	down	13.5263	down	5.62522	down	15.4893	down	6.04404	down	2.28973	down	PMP2	finished cDNA, clone ChEST879i3. [CR523331]
A_87_P038062	2.38598	down	2.33234	down	2.82181	down	2.47381	down	3.01071	down	3.07031	down	3.05038	down	POLA1	DNA polymerase alpha catalytic subunit (Fragment). [Source:UniProtKB/TrEMBL;Acc:Q59J86] [ENSGALT00000026316]
A_87_P037788	3.8617	up	4.67607	up	8.47582	up	3.35697	up	6.50217	up	9.00538	up	3.24555	up	POPDC3	popeye domain containing 3 (POPDC3), mRNA [NM_204697]
A_87_P011391	3.06124	down	3.16708	down	5.45102	down	4.75449	down	3.42718	down	5.34117	down	4.46185	down	PPAP2B	phosphatidic acid phosphatase type 2B (PPAP2B), mRNA [NM_001130488]
A_87_P038068	4.0219	down	4.09918	down	4.36624	down	9.85908	down	20.2771	down	6.60946	down	3.68437	down	PPARGC1A	peroxisome proliferator-activated receptor gamma, coactivator 1 alpha (PPARGC1A), mRNA [NM_001006457]
A_87_P003822	5.0059	up	4.10491	up	3.67648	up	3.9385	up	4.16595	up	3.64208	up	3.75976	up	PPM1E	PREDICTED: similar to partner of PIX 1 (LOC417627), mRNA [XM_415871]
A_87_P035362	8.63856	up	5.3764	up	8.4912	up	7.35798	up	4.96864	up	8.85847	up	7.9124	up	PPM1J	Protein phosphatase 1J (EC 3.1.3.16)(Protein phosphatase 2C isoform zeta)(PP2C-zeta) [Source:UniProtKB/Swiss-Prot;Acc:Q5JR12] [ENSGALT00000002440]
A_87_P024661	8.68201	down	19.1112	down	15.4336	down	7.10521	down	17.01	down	12.4634	down	20.6409	down	PPP1R1C	finished cDNA, clone ChEST748o6. [BX929596]
A_87_P029124	2.66167	up	2.3702	up	2.33553	up	5.48823	up	5.64875	up	3.3698	up	5.49486	up	PRAM1	PML-RARA-regulated adapter molecule 1 (PRAM-1)(PRAM) [Source:UniProtKB/Swiss-Prot;Acc:Q96QH2] [ENSGALT00000035430]
A_87_P019987	2.83506	up	3.55738	up	4.00948	up	3.71049	up	4.68664	up	4.75296	up	5.49321	up	PRDM4	PR domain zinc finger protein 4 (PR domain-containing protein 4) [Source:UniProtKB/Swiss-Prot;Acc:Q9UKN5] [ENSGALT00000020600]
A_87_P009702	21.1062	up	9.1973	up	12.4073	up	18.93	up	9.49242	up	11.3916	up	7.812	up	PRKAG3	protein kinase, AMP-activated, gamma 3 non-catalytic subunit (PRKAG3), mRNA [NM_001031258]
A_87_P037939	5.6755	down	4.40717	down	5.63342	down	2.46534	down	2.52325	down	2.84961	down	5.73024	down	PRLR	prolactin receptor (PRLR), mRNA [NM_204854]
A_87_P017474	6.67476	down	11.5041	down	23.136	down	4.19787	down	6.67338	down	9.10867	down	12.1347	down	PRPS2	phosphoribosyl pyrophosphate synthetase 2 (PRPS2), mRNA [NM_001006264]
A_87_P035474	3.6576	up	16.2938	up	5.66173	up	6.53871	up	22.8701	up	14.2531	up	9.4571	up	PRTG	protogenin homolog () (PRTG), mRNA [NM_001030548]
A_87_P038224	2.451	up	3.62169	up	5.12847	up	2.30603	up	7.49214	up	3.56089	up	2.37348	up	PSAP	prosaposin (PSAP), mRNA [NM_204811]
A_87_P023666	34.9869	up	22.0891	up	15.3121	up	11.1277	up	5.48015	up	9.11489	up	12.0443	up	PSPH	finished cDNA, clone ChEST157h21. [BX932075]
A_87_P019541	2.20778	up	3.78396	up	2.93962	up	2.97192	up	2.22123	up	6.32858	up	2.10296	up	PSTPIP1	PREDICTED: similar to PEST phosphatase interacting protein (LOC415349), mRNA [XM_413733]
A_87_P004080	2.22112	up	2.92509	up	4.00151	up	2.48178	up	4.57045	up	4.96099	up	4.93581	up	PTEN	PREDICTED: similar to MMAC1 (LOC423675), mRNA [XM_421555]
A_87_P007927	9.37695	down	19.68	down	8.96003	down	17.1146	down	30.0693	down	7.68025	down	7.42119	down	PTN	PREDICTED: pleiotrophin (heparin binding growth factor 8, neurite growth-promoting factor 1) (PTN), mRNA [XM_416358]
A_87_P014005	2.35575	down	3.68597	down	3.07056	down	2.77028	down	2.58106	down	3.7798	down	4.59383	down	PTPRF	finished cDNA, clone ChEST602d20. [CR390668]
A_87_P009086	2.71433	down	2.38475	down	2.67039	down	2.91523	down	2.42441	down	2.41321	down	2.8278	down	PTPRG	protein tyrosine phosphatase, receptor type, G (PTPRG), mRNA [NM_204314]
A_87_P009274	2.36636	down	2.67018	down	2.36498	down	2.56935	down	4.53249	down	2.01709	down	6.65454	down	PVALB	parvalbumin (PVALB), mRNA [NM_001007477]
A_87_P010779	3.06946	down	3.73836	down	3.44276	down	2.644	down	2.37654	down	4.32996	down	3.64023	down	PYCRL	finished cDNA, clone ChEST863i21. [CR733256]
A_87_P016070	3.26885	up	3.7649	up	4.14173	up	2.16912	up	2.17756	up	3.25783	up	3.28077	up	RAB33B	RAB33B, member RAS oncogene family (RAB33B), mRNA [NM_001008466]
A_87_P012914	2.02392	up	3.46931	up	4.92602	up	2.89093	up	2.74058	up	5.48648	up	13.8082	up	RAB40B	finished cDNA, clone ChEST879p24. [CR406234]
A_87_P007345	4.07223	up	7.82221	up	4.85154	up	13.9246	up	14.7894	up	5.86803	up	6.86093	up	RAB44	PREDICTED: hypothetical LOC419816 (LOC419816), mRNA [XM_417952]
A_87_P012856	2.63263	down	3.46225	down	3.23208	down	2.94641	down	2.89874	down	4.66897	down	5.86091	down	RABEPK	Rab9 effector protein with kelch motifs (RABEPK), mRNA [NM_001080891]
A_87_P031200	2.80613	up	3.10593	up	3.24752	up	3.24024	up	4.5317	up	4.71363	up	4.41452	up	RAPGEF1	Rap guanine nucleotide exchange factor 1 (Guanine nucleotide-releasing factor 2)(C3G protein)(CRK SH3-binding GNRP) [Source:UniProtKB/Swiss-Prot;Acc:Q13905] [ENSGALT00000005892]
A_87_P038340	5.77895	up	6.20483	up	2.85664	up	6.88656	up	3.48316	up	3.40357	up	3.22415	up	RARRES2	gPGC_EST02390 Embryonic gonadal PGC cDNA Library cDNA 5', mRNA sequence [DR412548]
A_87_P036020	5.31634	up	8.5205	up	5.15361	up	14.4904	up	11.1345	up	5.97861	up	6.47989	up	RASSF5	Ras association (RalGDS/AF-6) domain family 5 (RASSF5), mRNA [NM_001008452]
A_87_P017803	6.18614	up	5.01016	up	4.4456	up	4.16389	up	2.15785	up	3.31129	up	2.5825	up	RCBTB2	finished cDNA, clone ChEST230b14. [CR353643]
A_87_P036669	4.12323	up	5.19187	up	3.38528	up	8.53642	up	5.70447	up	3.15356	up	2.59815	up	RCJMB04_10b19	bridging integrator 2 (BIN2), mRNA [NM_001080896]
A_87_P014222	2.69153	up	2.94481	up	2.69696	up	3.73514	up	3.04129	up	3.09126	up	2.71843	up	RCJMB04_11a23	SAR1 homolog B (S. cerevisiae) (SAR1B), mRNA [NM_001030621]
A_87_P036511	2.43169	up	3.45092	up	2.16848	up	2.5119	up	2.43051	up	2.24965	up	2.28128	up	RCJMB04_14b4	pelota homolog (Drosophila) (PELO), mRNA [NM_001031592]
A_87_P036475	2.28899	up	4.7407	up	6.23899	up	6.38104	up	7.11987	up	10.4256	up	13.9873	up	RCJMB04_15m4	solute carrier family 16, member 9 (monocarboxylic acid transporter 9) (SLC16A9), mRNA [NM_001031222]
A_87_P015706	14.9949	up	10.2935	up	9.28612	up	2.51087	up	2.62517	up	4.16956	up	4.04343	up	RCJMB04_16e10	finished cDNA, clone ChEST43d8. [CR387595]
A_87_P020458	2.45842	up	4.06854	up	2.39264	up	2.4425	up	2.57876	up	3.97551	up	3.22223	up	RCJMB04_16f17	Hypothetical protein. [Source:UniProtKB/TrEMBL;Acc:Q5ZJQ9] [ENSGALT00000017461]
A_87_P035617	2.97586	down	2.45722	down	3.18716	down	2.15503	down	2.64208	down	2.69411	down	2.64814	down	RCJMB04_16p24	protein kinase C, iota (PRKCI), mRNA [NM_001031319]
A_87_P022102	2.56927	up	5.09729	up	5.9384	up	3.29846	up	3.69971	up	8.66277	up	5.18315	up	RCJMB04_18i2	finished cDNA, clone ChEST866k20. [BX935526]
A_87_P036336	4.24111	up	10.4627	up	2.16102	up	14.9905	up	8.42454	up	2.07823	up	2.24201	up	RCJMB04_19o18	spleen tyrosine kinase (SYK), mRNA [NM_001031430]
A_87_P037190	31.3328	up	12.0169	up	4.50666	up	9.79924	up	4.48263	up	10.5074	up	5.17429	up	RCJMB04_1d1	insulin induced gene 1 (INSIG1), mRNA [NM_001030966]
A_87_P012649	3.20585	up	4.85235	up	8.38466	up	2.44997	up	5.16411	up	7.03782	up	4.97746	up	RCJMB04_1k1	riboflavin kinase (RFK), mRNA [NM_001031605]
A_87_P035595	9.54158	up	12.8603	up	7.14517	up	18.4657	up	14.8625	up	5.80551	up	4.13902	up	RCJMB04_20j4	A kinase (PRKA) anchor protein 8-like (AKAP8L), mRNA [NM_001031366]
A_87_P035580	2.36277	down	2.5131	down	3.28239	down	2.18505	down	3.38402	down	3.41683	down	3.69399	down	RCJMB04_22p10	sal-like 4 (Drosophila) (SALL4), mRNA [NM_001080872]
A_87_P036190	4.9195	up	6.02491	up	6.02652	up	4.4034	up	5.94244	up	5.09024	up	4.13089	up	RCJMB04_25e3	spermatid perinuclear RNA binding protein (STRBP), mRNA [NM_001030680]
A_87_P036172	28.343	up	2.54701	up	10.1992	up	21.2713	up	5.57386	up	13.1794	up	8.41924	up	RCJMB04_25m5	solute carrier family 7 (cationic amino acid transporter, y+ system), member 5 (SLC7A5), mRNA [NM_001030579]
A_87_P035798	2.13196	up	3.06879	up	2.48093	up	2.71667	up	3.19527	up	2.4731	up	5.65018	up	RCJMB04_2a4	DEAD (Asp-Glu-Ala-Asp) box polypeptide 3, X-linked (DDX3X), mRNA [NM_001030800]
A_87_P037043	4.62286	up	2.38988	up	4.09788	up	4.58663	up	3.37456	up	6.72432	up	4.42311	up	RCJMB04_2p4	fatty acyl CoA reductase 1 (FAR1), mRNA [NM_001031179]
A_87_P036045	47.5561	up	18.8084	up	3.33058	up	111.206	up	19.013	up	3.51164	up	2.19169	up	RCJMB04_31a4	Hypothetical protein. [Source:UniProtKB/TrEMBL;Acc:Q5ZI30] [ENSGALT00000001755]
A_87_P035966	5.32894	up	3.50731	up	3.91595	up	2.26373	up	2.93295	up	2.62429	up	2.2994	up	RCJMB04_33o17	slowmo homolog 1 (Drosophila) (SLMO1), mRNA [NM_001031011]
A_87_P035762	3.79995	up	5.38937	up	2.99391	up	6.73974	up	7.41655	up	2.88816	up	2.55165	up	RCJMB04_3i16	histocompatibility (minor) HA-1 (HMHA1), mRNA [NM_001030937]
A_87_P035713	7.25352	up	8.98231	up	5.36611	up	8.1521	up	5.05623	up	4.2201	up	3.28534	up	RCJMB04_4k9	similar to mucosa associated lymphoid tissue lymphoma translocation gene 1; paracaspase (LOC429451), mRNA [NM_001031574]
A_87_P035686	2.51758	up	4.41767	up	2.92564	up	3.68057	up	3.42564	up	2.67489	up	2.79322	up	RCJMB04_7i17	thymocyte selection-associated high mobility group box (TOX), mRNA [NM_001031025]
A_87_P023368	2.40091	down	3.72312	down	2.46913	down	3.05205	down	3.07343	down	2.57065	down	3.64576	down	RCJMB04_8d19	chimerin (chimaerin) 1 (CHN1), mRNA [NM_001012952]
A_87_P014220	3.5933	up	5.54897	up	9.73811	up	3.7723	up	7.32075	up	6.60204	up	17.1938	up	RCJMB04_8f10	finished cDNA, clone ChEST153k10. [CR390342]
A_87_P012300	6.0564	up	6.88481	up	4.61179	up	10.6386	up	6.55204	up	5.14996	up	4.58461	up	RCJMB04_8o21	finished cDNA, clone ChEST751g8. [CR407101]
A_87_P013448	2.60895	up	2.32235	up	2.39988	up	3.76067	up	2.88403	up	2.46963	up	2.04282	up	RCJMB04_9b22	calponin 2 (CNN2), mRNA [NM_001142256]
A_87_P037912	2.66377	down	3.82114	down	2.52659	down	2.48731	down	3.55742	down	2.61228	down	4.15571	down	RELN	extracellular reelin (Reln) mRNA, partial cds. [AF090441]
A_87_P018236	4.18126	down	4.45957	down	5.67577	down	3.4388	down	3.14817	down	3.0392	down	4.49472	down	REPS2	RALBP1 associated Eps domain containing 2 (REPS2), mRNA [NM_001030806]
A_87_P038164	2.60837	up	2.95601	up	4.10568	up	2.52574	up	2.27993	up	2.81684	up	3.08649	up	RGN	regucalcin (RGN), mRNA [NM_204729]
A_87_P021036	16.1295	up	36.3912	up	11.055	up	69.2296	up	13.9038	up	22.0163	up	25.0484	up	RGS1	Regulator of G-protein signaling 1 (RGS1)(Early response protein 1R20)(B-cell activation protein BL34) [Source:UniProtKB/Swiss-Prot;Acc:Q08116] [ENSGALT00000034033]
A_87_P028813	3.46192	up	4.6221	up	10.9519	up	4.96704	up	4.08158	up	3.41921	up	5.26123	up	RGS14	PREDICTED: hypothetical protein LOC769193, transcript variant 1 (LOC769193), mRNA [XM_001231917]
A_87_P012917	2.11266	up	3.97847	up	2.1922	up	3.66718	up	2.75019	up	2.28599	up	2.22656	up	RGS18	finished cDNA, clone ChEST887h3. [CR406231]
A_87_P037659	8.93971	up	8.62505	up	8.69549	up	7.86353	up	8.83153	up	8.60816	up	8.83153	up	RHOQ	ras homolog gene family, member Q (RHOQ), mRNA [NM_204461]
A_87_P018190	4.69009	up	4.46346	up	4.57518	up	3.38454	up	3.37997	up	5.35872	up	3.50711	up	RHPN1	finished cDNA, clone ChEST419d21. [CR353063]
A_87_P034359	2.06923	down	2.05019	down	2.29394	down	2.25592	down	2.27394	down	3.00254	down	3.84006	down	RIMKLB	PREDICTED: similar to KIAA1238 protein (LOC418255), mRNA [XM_416481]
A_87_P015070	2.59197	up	2.72562	up	2.83907	up	2.70439	up	3.9684	up	3.6461	up	3.04615	up	RNF14	Hypothetical protein. [Source:UniProtKB/TrEMBL;Acc:Q5ZLY7] [ENSGALT00000039862]
A_87_P013563	2.41604	down	2.10073	down	2.64615	down	2.2104	down	2.42152	down	2.24168	down	7.9579	down	RNF152	finished cDNA, clone ChEST259m5. [CR391296]
A_87_P039194	2.8304	up	4.0214	up	4.28852	up	2.77847	up	3.69074	up	4.29953	up	3.53297	up	RNF216	PREDICTED: ubiquitin conjugating enzyme 7 interacting protein 1 (LOC416486), mRNA [XM_414793]
A_87_P024342	3.02088	up	3.98606	up	2.89772	up	3.76143	up	5.60185	up	5.11321	up	4.22569	up	RNF4	ring finger protein 4 (RNF4), mRNA [NM_001012889]
A_87_P036506	4.328	down	6.37853	down	6.92627	down	4.2204	down	7.7624	down	10.5399	down	9.49264	down	RPL3	ribosomal protein L3 (RPL3), mRNA [NM_001006241]
A_87_P017601	5.07457	up	4.57118	up	5.47369	up	4.79089	up	3.71309	up	4.89818	up	3.95125	up	RPS27L	finished cDNA, clone ChEST641j16. [CR354006]
A_87_P036552	3.05943	up	3.05943	up	3.74795	up	2.43923	up	5.26374	up	4.97672	up	2.32802	up	RQCD1	RCD1 required for cell differentiation1 homolog (S. pombe) (RQCD1), mRNA [NM_001006521]
A_87_P030793	95.3163	down	46.3997	down	301.294	down	18.4573	down	6.229	down	28.6565	down	10.6093	down	RSPO2	PREDICTED: hypothetical LOC420271 (LOC420271), mRNA [XM_418383]
A_87_P012617	4.19365	down	3.38073	down	8.72271	down	7.65516	down	6.66695	down	23.417	down	18.1603	down	RSPO3	finished cDNA, clone ChEST901j23. [CR406671]
A_87_P003926	2.07227	up	2.66129	up	2.76826	up	2.74125	up	3.42656	up	3.72558	up	3.47559	up	RUFY3	Protein RUFY3 (Rap2-interacting protein x)(RIPx)(Single axon-regulated protein)(Singar) [Source:UniProtKB/Swiss-Prot;Acc:Q7L099] [ENSGALT00000018860]
A_87_P037267	11.4271	up	15.8681	up	9.21625	up	26.8554	up	26.9551	up	14.8426	up	8.53595	up	RUNX3	PREDICTED: similar to RUNX3 protein (LOC769687), mRNA [XM_001232977]
A_87_P034247	2.85962	up	4.51009	up	3.47533	up	3.64093	up	4.11333	up	5.83252	up	3.06394	up	RXRA	PREDICTED: similar to retinoid X receptor-alpha (LOC417143), mRNA. [Source:RefSeq_dna;Acc:XR_027135] [ENSGALT00000004139]
A_87_P009018	3.40085	down	6.77041	down	4.01039	down	2.88291	down	4.18873	down	5.46245	down	4.8506	down	S100A11	S100 calcium binding protein A11 (S100A11), mRNA [NM_205166]
A_87_P036952	6.40417	up	9.18096	up	5.63187	up	10.8293	up	5.27849	up	2.32813	up	2.18339	up	SAMSN1	SAM domain, SH3 domain and nuclear localization signals 1 (SAMSN1), mRNA [NM_001006256]
A_87_P007451	6.37697	up	5.55679	up	4.60804	up	4.00824	up	2.18917	up	4.04155	up	2.60503	up	SBNO2	PREDICTED: similar to KIAA0963 protein (LOC420104), mRNA [XM_418225]
A_87_P036054	5.4462	up	7.63687	up	5.5031	up	5.57563	up	2.7481	up	6.53834	up	5.09818	up	SCG5	mRNA for hypothetical protein, clone 30i17. [AJ720943]
A_87_P021873	5.40559	down	4.73856	down	5.32044	down	5.06631	down	6.86348	down	5.89244	down	5.02611	down	SCN4B	finished cDNA, clone ChEST430l23. [BX935954]
A_87_P017160	7.26509	up	6.29041	up	9.80668	up	2.88169	up	4.11298	up	5.80393	up	4.65083	up	SCOC	short coiled-coil protein (SCOC), mRNA [NM_001114852]
A_87_P037566	3.44235	down	3.97161	down	4.50789	down	5.31409	down	6.63931	down	6.12686	down	6.08957	down	SDK2	sidekick homolog 2 (SDK2), mRNA [NM_204538]
A_87_P023786	3.17504	down	8.60833	down	7.84197	down	10.8984	down	6.67416	down	14.8743	down	25.671	down	SDR42E1	finished cDNA, clone ChEST798n10. [BX931784]
A_87_P017958	3.42971	up	3.86724	up	7.63918	up	2.67492	up	2.26645	up	5.17602	up	4.14992	up	SEC14L5	finished cDNA, clone ChEST486g17. [CR353408]
A_87_P013389	6.70322	down	8.65567	down	13.6503	down	5.91678	down	3.57357	down	5.71062	down	6.14435	down	SEMA3B	finished cDNA, clone ChEST771a21. [CR391534]
A_87_P018356	3.05237	up	3.89763	up	3.26965	up	4.09865	up	6.02147	up	4.83513	up	4.33694	up	SEPN1	selenoprotein N, 1 (SEPN1), mRNA [NM_001114972]
A_87_P011318	3.8355	up	3.01341	up	3.85554	up	3.03966	up	2.62906	up	5.50299	up	4.27407	up	SETD7	finished cDNA, clone ChEST230n19. [CR523863]
A_87_P015492	2.05822	up	2.43403	up	2.06622	up	2.41968	up	2.84302	up	2.20093	up	2.33376	up	SETD8	finished cDNA, clone ChEST326i13. [CR387898]
A_87_P007441	4.4534	up	5.64856	up	3.2756	up	2.8349	up	2.27567	up	3.22773	up	3.54027	up	SFRP4	PREDICTED: similar to Secreted frizzled-related protein 4 (LOC420732), mRNA [XM_418831]
A_87_P012872	11.5351	up	4.45408	up	12.4213	up	4.49212	up	3.39007	up	5.57158	up	3.80535	up	SH3BGR	finished cDNA, clone ChEST862i9. [CR406302]
A_87_P036519	2.69759	up	3.75843	up	5.01879	up	2.09757	up	2.64786	up	4.29404	up	3.6663	up	SH3BP5	SH3-domain binding protein 5 (BTK-associated) (SH3BP5), mRNA [NM_001030989]
A_87_P036492	7.23634	up	5.35707	up	6.62732	up	3.16513	up	2.33195	up	4.64446	up	3.67824	up	SHFM1	split hand/foot malformation (ectrodactyly) type 1 (SHFM1), mRNA [NM_001085439]
A_87_P038050	6.00897	up	5.34696	up	5.42931	up	7.39372	up	3.87673	up	8.8438	up	7.98017	up	SIX2	SIX homeobox 2 (SIX2), mRNA [NM_001044695]
A_87_P019979	16.1112	down	16.9692	down	20.4469	down	11.1786	down	7.41922	down	20.0291	down	12.2428	down	SLC16A7	Monocarboxylate transporter 2 (MCT 2)(Solute carrier family 16 member 7) [Source:UniProtKB/Swiss-Prot;Acc:O60669] [ENSGALT00000015878]
A_87_P022359	2.3003	down	3.69999	down	3.69654	down	2.8303	down	3.9747	down	5.76465	down	5.82829	down	SLC19A1	solute carrier family 19 (folate transporter), member 1 (SLC19A1), mRNA [NM_001006513]
A_87_P032455	2.51277	down	2.51351	down	5.48327	down	2.10553	down	4.02968	down	2.74359	down	2.82271	down	SLC25A42	PREDICTED: similar to LOC496002 protein (LOC427091), mRNA [XM_424684]
A_87_P021857	7.1201	up	6.06351	up	8.92111	up	7.2396	up	4.24202	up	9.1439	up	8.43528	up	SLC2A12	finished cDNA, clone ChEST429e6. [BX935978]
A_87_P009341	3.31416	up	2.61318	up	2.58285	up	2.65815	up	3.94717	up	2.08	up	2.16244	up	SLC2A3	solute carrier family 2 (facilitated glucose transporter), member 3 (SLC2A3), mRNA [NM_205511]
A_87_P036038	2.43193	up	2.28541	up	3.21061	up	2.97959	up	3.03433	up	3.02852	up	3.69701	up	SLC39A13	solute carrier family 39 (zinc transporter), member 13 (SLC39A13), mRNA [NM_001008471]
A_87_P018731	5.70752	down	4.55795	down	5.45097	down	4.79286	down	2.05721	down	4.93217	down	6.10752	down	SLC9A8	finished cDNA, clone ChEST986n5. [CR338936]
A_87_P017557	7.28901	up	12.538	up	14.014	up	6.09303	up	15.1618	up	17.0616	up	12.2059	up	SLCO5A1	finished cDNA, clone ChEST368k17. [CR354083]
A_87_P014300	2.59836	up	2.90943	up	3.88662	up	2.26892	up	3.22226	up	3.62319	up	3.60262	up	SLITRK2	finished cDNA, clone ChEST929g16. [CR390208]
A_87_P012672	2.84722	down	3.11865	down	3.11426	down	2.48645	down	3.02125	down	3.12999	down	2.79111	down	SMARCA1	finished cDNA, clone ChEST646k12. [CR406600]
A_87_P022719	3.90328	up	3.50836	up	2.76457	up	2.59636	up	5.0138	up	3.71974	up	3.42367	up	SMCR8	finished cDNA, clone ChEST445m12. [BX934153]
A_87_P022303	2.84635	down	5.07597	down	2.66211	down	2.79549	down	2.56917	down	2.49436	down	5.49748	down	SMPD2	finished cDNA, clone ChEST301m15. [BX935025]
A_87_P021447	5.43758	up	6.21194	up	10.0864	up	2.24752	up	3.3899	up	6.05321	up	6.47986	up	SMYD2	finished cDNA, clone ChEST243a10. [BX950800]
A_87_P021800	8.28307	down	21.638	down	16.9802	down	6.05935	down	5.33977	down	4.84214	down	4.4028	down	SNCA	synuclein, alpha (non A4 component of amyloid precursor) (SNCA), mRNA [NM_204673]
A_87_P022314	2.88957	down	3.13934	down	3.53469	down	2.06758	down	2.67115	down	4.16332	down	2.63286	down	SNORA32	finished cDNA, clone ChEST298o19. [BX935006]
A_87_P022056	2.13292	down	2.66988	down	3.04454	down	2.65219	down	2.60856	down	3.58454	down	4.37264	down	SNX1	finished cDNA, clone ChEST83e12. [BX935594]
A_87_P014609	2.24749	up	2.26824	up	2.47073	up	2.08205	up	2.99424	up	2.65911	up	2.39133	up	SNX27	sorting nexin family member 27 (SNX27), mRNA [NM_001031346]
A_87_P023640	2.63688	up	3.29501	up	2.93378	up	2.78715	up	2.96542	up	5.27092	up	2.37161	up	SNX30	finished cDNA, clone ChEST467g14. [BX932121]
A_87_P024143	4.10511	up	3.42402	up	5.21078	up	3.6902	up	4.64521	up	6.47173	up	4.96221	up	SNX4	finished cDNA, clone ChEST972i20. [BX930944]
A_87_P005959	2.72037	up	5.0068	up	6.43161	up	2.80727	up	3.79003	up	8.94941	up	4.55404	up	SOBP	sine oculis binding protein homolog (Drosophila) (SOBP), mRNA [NM_001110177]
A_87_P029064	2.86804	up	3.75012	up	3.55375	up	2.64994	up	2.92356	up	4.64519	up	5.29155	up	SOS2	Son of sevenless homolog 2 (SOS-2) [Source:UniProtKB/Swiss-Prot;Acc:Q07890] [ENSGALT00000020050]
A_87_P037760	2.36387	down	3.50883	down	7.41838	down	2.44169	down	5.98852	down	8.47463	down	8.3765	down	SOX8	SRY (sex determining region Y)-box 8 (SOX8), mRNA [NM_204731]
A_87_P024596	4.80728	down	13.0676	down	8.82014	down	5.46961	down	5.1647	down	8.13303	down	14.4643	down	SPAG17	finished cDNA, clone ChEST804d6. [BX929770]
A_87_P023712	2.50856	down	5.16011	down	9.03562	down	3.10506	down	2.70471	down	4.8534	down	12.6389	down	SPON2	finished cDNA, clone ChEST791l11. [BX931971]
A_87_P017952	20.6811	up	31.2453	up	31.5371	up	281.568	up	41.6439	up	12.849	up	6.2516	up	SPP1	secreted phosphoprotein 1 (osteopontin, bone sialoprotein I, early T-lymphocyte activation 1) (SPP1), mRNA [NM_204535]
A_87_P007378	3.34865	up	3.79574	up	5.88701	up	2.3304	up	2.47776	up	4.20224	up	4.76075	up	SRGAP1	SLIT-ROBO Rho GTPase activating protein 1 (SRGAP1), mRNA [NM_001080101]
A_87_P002781	7.35733	up	3.17714	up	8.68488	up	4.20446	up	7.02417	up	5.29834	up	2.95972	up	SS18L1	PREDICTED: hypothetical LOC419225 (LOC419225), mRNA [XM_417402]
A_87_P024659	2.57135	down	2.30428	down	3.63918	down	2.41313	down	4.66389	down	3.74037	down	3.03121	down	STARD9	finished cDNA, clone ChEST752i14. [BX929598]
A_87_P007649	52.8678	up	42.2169	up	44.157	up	12.662	up	15.8099	up	19.8684	up	18.2147	up	STBD1	PREDICTED: similar to genethonin 1 (LOC422637), mRNA [XM_429975]
A_87_P011079	38.0184	down	33.0227	down	42.2611	down	27.0098	down	12.2987	down	86.2958	down	65.8555	down	STK17A	serine/threonine kinase 17a (STK17A), mRNA [NM_001030995]
A_87_P035196	2.78329	up	2.55518	up	2.96568	up	2.18515	up	2.68071	up	3.82861	up	2.68159	up	STK25	serine/threonine kinase 25 (STE20 homolog, yeast) (STK25), mRNA [NM_204374]
A_87_P023421	7.20228	up	3.51792	up	5.32421	up	4.92353	up	3.4578	up	4.43243	up	3.24314	up	STYK1	finished cDNA, clone ChEST494c16. [BX932626]
A_87_P012035	3.36648	down	3.22997	down	3.28098	down	2.96026	down	2.46391	down	3.15668	down	2.34179	down	SULT1E1	finished cDNA, clone ChEST135a15. [CR407497]
A_87_P010306	2.7923	down	2.22293	down	2.13343	down	2.8329	down	3.02351	down	2.0157	down	2.15289	down	SVIL	PREDICTED: similar to supervillin (archvillin) (SVIL) (LOC420475), mRNA [XM_418577]
A_87_P009113	3.67588	down	3.66993	down	6.06901	down	2.75836	down	4.40474	down	4.02291	down	3.2871	down	SYNPR	synaptoporin (SYNPR), mRNA [NM_205394]
A_87_P015690	10.9899	up	6.88759	up	13.1674	up	21.0432	up	5.60908	up	24.6224	up	26.6906	up	TAL2	finished cDNA, clone ChEST45a19. [CR387616]
A_87_P035830	3.71558	up	5.74635	up	10.0403	up	2.61788	up	4.37276	up	2.8263	up	2.47072	up	TAP2	transporter 2, ATP-binding cassette, sub-family B (MDR/TAP) (TAP2), mRNA [NM_001099357]
A_87_P028877	3.16753	up	8.99132	up	14.0221	up	4.34149	up	8.16011	up	29.0884	up	20.1704	up	TBC1D16	PREDICTED: hypothetical protein LOC768712 (LOC768712), mRNA [XM_001231438]
A_87_P022175	3.51434	up	3.59055	up	3.75021	up	2.8252	up	3.7313	up	4.99154	up	4.32421	up	TBC1D8B	finished cDNA, clone ChEST953g11. [BX935355]
A_87_P038187	2.30854	up	4.12456	up	6.1368	up	2.84253	up	3.39735	up	5.92356	up	7.2426	up	TBPL1	TBP-like 1 (TBPL1), mRNA [NM_204755]
A_87_P022587	5.45466	down	6.04347	down	4.76853	down	4.95349	down	4.76309	down	4.98632	down	12.0741	down	TBX22	T-box 22 (TBX22), mRNA [NM_204106]
A_87_P024610	3.02112	down	2.58287	down	3.808	down	2.11289	down	2.13138	down	2.35724	down	4.39562	down	TCEA2	finished cDNA, clone ChEST801c11. [BX929727]
A_87_P024553	2.63559	up	2.36124	up	2.39136	up	2.37934	up	3.3498	up	2.65443	up	2.85077	up	TCEANC	finished cDNA, clone ChEST643m23. [BX929875]
A_87_P037519	2.78505	up	3.98736	up	2.6414	up	6.60727	up	2.36181	up	4.67173	up	3.02954	up	TECTA	tectorin alpha (TECTA), mRNA [NM_204873]
A_87_P038192	2.39178	down	2.26399	down	2.87833	down	2.30581	down	2.49291	down	2.65091	down	2.63248	down	TFAM	transcription factor A, mitochondrial (TFAM), nuclear gene encoding mitochondrial protein, mRNA [NM_204100]
A_87_P035112	14.0924	up	15.4227	up	3.94677	up	19.1397	up	11.1833	up	7.10414	up	6.58679	up	TGFA	transforming growth factor, alpha (TGFA), mRNA [NM_001001614]
A_87_P019548	2.68447	up	6.10111	up	11.371	up	8.11751	up	10.7743	up	9.77339	up	10.2256	up	TIFA	PREDICTED: similar to TRAF-interacting protein with a forkhead-associated domain (LOC422692), mRNA [XM_420645]
A_87_P018147	2.32457	down	2.4277	down	3.10877	down	3.60276	down	3.39852	down	3.92223	down	4.18973	down	TIMM8A	finished cDNA, clone ChEST237c17. [CR353126]
A_87_P009679	11.9413	up	9.99595	up	8.71017	up	60.0899	up	20.6602	up	13.4552	up	15.0098	up	TLR15	toll-like receptor 15 (TLR15), mRNA [NM_001037835]
A_87_P021926	5.46186	down	13.6991	down	9.27069	down	4.86347	down	3.76171	down	5.59814	down	5.65214	down	TM6SF1	finished cDNA, clone ChEST161o2. [BX935834]
A_87_P012742	2.29282	down	2.72097	down	3.62959	down	3.21709	down	3.73697	down	2.96453	down	3.28328	down	TMEFF2	finished cDNA, clone ChEST27m19. [CR406496]
A_87_P023826	7.28554	down	6.18895	down	5.08987	down	8.93309	down	5.79828	down	8.2919	down	8.64885	down	TMEM120A	finished cDNA, clone ChEST746p21. [BX931677]
A_87_P035980	6.06238	up	5.38056	up	19.8981	up	9.80284	up	5.17366	up	19.4556	up	30.0344	up	TMEM164	transmembrane protein 164 (TMEM164), mRNA [NM_001012886]
A_87_P031501	9.47087	up	7.32766	up	6.54562	up	13.4513	up	6.67412	up	9.08871	up	9.44694	up	TMEM16H	PREDICTED: hypothetical LOC429912 (LOC429912), partial mRNA [XM_427467]
A_87_P016666	10.0166	up	3.0742	up	7.52869	up	5.80566	up	5.54246	up	8.22406	up	3.50185	up	TMEM171	finished cDNA, clone ChEST357k15. [CR386164]
A_87_P023633	2.89604	up	3.19222	up	3.11587	up	2.6651	up	4.17686	up	4.05392	up	3.41874	up	TMEM183B	finished cDNA, clone ChEST1034e11. [BX932132]
A_87_P027928	3.80425	up	4.51584	up	4.95992	up	4.35281	up	8.61778	up	4.44154	up	3.26455	up	TMEM20	Transmembrane protein 20 [Source:UniProtKB/Swiss-Prot;Acc:Q2M3R5] [ENSGALT00000010634]
A_87_P012704	7.83826	down	3.54272	down	4.57107	down	9.17652	down	4.38821	down	8.6473	down	6.46526	down	TMEM46	transmembrane protein 46 (TMEM46), mRNA [NM_204501]
A_87_P030253	21.2619	down	15.0862	down	10.902	down	9.41697	down	5.61726	down	6.66676	down	6.76754	down	TMPRSS7	Transmembrane protease, serine 7 (EC 3.4.21.-)(Matriptase-3) [Source:UniProtKB/Swiss-Prot;Acc:Q7RTY8] [ENSGALT00000024825]
A_87_P018558	5.79209	up	5.58732	up	15.437	up	8.17819	up	10.7456	up	14.9712	up	36.9601	up	TNFRSF11B	tumor necrosis factor receptor superfamily, member 11b (osteoprotegerin) [Source:RefSeq_peptide;Acc:NP_001028813] [ENSGALT00000030811]
A_87_P009388	83.5474	up	80.6866	up	66.9072	up	233.025	up	116.286	up	227.351	up	209.337	up	TNNT3	troponin T type 3 (skeletal, fast) (TNNT3), mRNA [NM_204922]
A_87_P008770	3.89864	down	2.89507	down	3.92755	down	2.93557	down	2.34355	down	2.7625	down	4.09561	down	TNXB	G.gallus mRNA for tenascin-Y. [X99062]
A_87_P037701	4.58401	up	3.63502	up	4.65383	up	5.87323	up	5.30259	up	10.1954	up	7.77476	up	TOB1	transducer of ERBB2, 1 (TOB1), mRNA [NM_001001467]
A_87_P035769	2.75179	up	4.54492	up	5.55684	up	5.11193	up	4.89981	up	9.6347	up	14.8517	up	TOB2	transducer of ERBB2, 2 (TOB2), mRNA [NM_001012534]
A_87_P022637	4.5482	down	4.69229	down	6.35488	down	3.43545	down	3.66923	down	2.97892	down	8.83796	down	TPPP	finished cDNA, clone ChEST666c22. [BX934333]
A_87_P021233	2.58292	up	2.90466	up	3.63589	up	2.82764	up	4.30187	up	4.60588	up	3.34101	up	TRAF1	PREDICTED: similar to Epstein-Barr virus-induced protein (LOC417123), mRNA [XM_415406]
A_87_P029042	4.19175	up	5.14124	up	3.13849	up	7.55037	up	7.55649	up	5.30198	up	5.97771	up	TRAF6	PREDICTED: similar to putative interleukin 1 signal transducer (LOC423163), mRNA [XM_421089]
A_87_P031589	10.9877	up	4.01413	up	6.85713	up	7.87397	up	2.10373	up	6.5259	up	3.71024	up	TRIM2	Tripartite motif-containing protein 2 (RING finger protein 86) [Source:UniProtKB/Swiss-Prot;Acc:Q9C040] [ENSGALT00000014990]
A_87_P036178	14.9372	up	43.7686	up	6.62864	up	41.4951	up	19.4908	up	5.15014	up	5.92143	up	TRIM39	tripartite motif-containing 39 (TRIM39), mRNA [NM_001006196]
A_87_P021820	3.34688	up	2.81029	up	5.00148	up	2.20915	up	2.47118	up	3.80153	up	5.06549	up	TSPAN7	finished cDNA, clone ChEST484f10. [BX936056]
A_87_P001674	23.465	up	23.027	up	18.7918	up	4.60068	up	4.17453	up	8.30304	up	2.97035	up	TUBA4A	Tubulin alpha-4 chain (Fragment). [Source:UniProtKB/Swiss-Prot;Acc:P09643] [ENSGALT00000037480]
A_87_P012143	2.05157	up	2.66094	up	2.2537	up	3.20019	up	3.78121	up	3.30053	up	4.79597	up	TXNDC9	finished cDNA, clone ChEST108a2. [CR407335]
A_87_P036407	4.34321	up	4.0974	up	2.72936	up	4.08606	up	3.15215	up	3.67305	up	2.99079	up	UBAC1	UBA domain containing 1 (UBAC1), mRNA [NM_001031474]
A_87_P021003	11.3095	up	13.7491	up	9.88529	up	36.1302	up	29.8519	up	17.7945	up	17.1459	up	UBASH3A	Ubiquitin associated and SH3 domain-containing protein A (Suppressor of T-cell receptor signaling 2)(STS-2)(Cbl-interacting protein 4)(CLIP4)(T-cell ubiquitin ligand)(TULA) [Source:UniProtKB/Swiss-Prot;Acc:P57075] [ENSGALT00000026063]
A_87_P035964	2.68117	up	2.489	up	3.61986	up	2.1831	up	2.78233	up	3.29635	up	3.1311	up	UBE2R2	ubiquitin-conjugating enzyme E2R 2 (UBE2R2), mRNA [NM_001031411]
A_87_P016091	2.60823	up	2.45227	up	2.3381	up	3.30646	up	3.08244	up	2.84492	up	3.19048	up	UBR1	finished cDNA, clone ChEST439h13. [CR387019]
A_87_P036666	3.53169	up	3.42907	up	3.3254	up	2.7827	up	2.70975	up	4.44776	up	3.69637	up	UBXD4	UBX domain containing 4 (UBXD4), mRNA [NM_001031094]
A_87_P037874	4.85994	down	10.0425	down	10.069	down	3.16909	down	3.93915	down	3.91278	down	3.5417	down	UGT8	UDP glycosyltransferase 8 (UDP-galactose ceramide galactosyltransferase) [Source:RefSeq_peptide;Acc:NP_989535] [ENSGALT00000019611]
A_87_P037891	2.59656	up	3.17632	up	2.18455	up	2.78452	up	2.69527	up	3.47982	up	3.44822	up	USP15	ubiquitous nuclear protein (UNP) mRNA, complete cds. [AF105715]
A_87_P035000	2.27974	up	3.30755	up	3.41087	up	2.99183	up	3.14109	up	3.87139	up	8.81628	up	USP32	Q7TT84_MOUSE (Q7TT84) Usp32 protein (Fragment), partial (46%) [TC240501]
A_87_P036120	2.86699	up	4.21268	up	3.52246	up	2.71633	up	2.82025	up	2.81283	up	2.68386	up	VCPIP1	valosin containing protein (p97)/p47 complex interacting protein 1 (VCPIP1), mRNA [NM_001012948]
A_87_P013338	3.98471	up	4.9931	up	4.97492	up	5.0468	up	2.27626	up	2.06377	up	4.3145	up	VDR	vitamin D (1,25- dihydroxyvitamin D3) receptor (VDR), mRNA [NM_205098]
A_87_P024222	2.52592	up	2.61159	up	7.38767	up	2.20375	up	4.87613	up	8.99225	up	22.1363	up	VPS37B	finished cDNA, clone ChEST969d22. [BX930631]
A_87_P001848	2.80528	up	2.83958	up	4.58229	up	2.03867	up	2.18681	up	3.01795	up	4.56036	up	WDR37	PREDICTED: hypothetical LOC420460 (LOC420460), mRNA [XM_418562]
A_87_P035673	2.04749	down	2.24991	down	3.4949	down	2.21724	down	2.85398	down	3.26257	down	2.9474	down	WDR40A	WD repeat domain 40A (WDR40A), mRNA [NM_001031444]
A_87_P023105	4.16721	up	4.58414	up	5.38638	up	2.94088	up	4.67353	up	5.14698	up	3.73776	up	WDTC1	finished cDNA, clone ChEST695o15. [BX933307]
A_87_P009936	2.94203	up	2.96922	up	2.48822	up	2.37915	up	2.33255	up	2.6584	up	2.33632	up	WIPI1	WD repeat domain phosphoinositide-interacting protein 1 (WIPI-1)(WD40 repeat protein interacting with phosphoinositides of 49 kDa)(WIPI 49 kDa)(Atg18 protein homolog) [Source:UniProtKB/Swiss-Prot;Acc:Q5MNZ9] [ENSGALT00000006701]
A_87_P009788	13.8214	down	13.9015	down	9.35274	down	13.8815	down	9.70337	down	6.03528	down	10.911	down	WNT4	wingless-type MMTV integration site family, member 4 (WNT4), mRNA [NM_204783]
A_87_P038213	4.60151	down	4.02758	down	11.6249	down	2.52339	down	3.85649	down	6.72843	down	14.4585	down	WNT5A	wingless-type MMTV integration site family, member 5A (WNT5A), mRNA [NM_204887]
A_87_P036997	2.44193	down	3.47955	down	2.45925	down	2.62991	down	2.70927	down	2.66763	down	2.59408	down	YWHAQ	partial mRNA for hypothetical protein, clone 3p21. [AJ719579]
A_87_P019725	20.3085	up	38.054	up	19.6648	up	54.6121	up	47.9594	up	21.8804	up	15.1553	up	ZAP70	PREDICTED: similar to Tyrosine-protein kinase ZAP-70 (70 kDa zeta-associated protein) (Syk-related tyrosine kinase) (LOC420086), mRNA [XM_418206]
A_87_P025716	3.54628	down	3.18206	down	4.95857	down	2.56961	down	3.35021	down	4.35396	down	3.56193	down	ZFPM2	PREDICTED: similar to Zinc finger protein, multitype 2 (LOC420269), mRNA [XM_418380]
A_87_P019183	3.4426	up	8.38522	up	5.77886	up	4.09648	up	7.77263	up	5.01884	up	5.96242	up	ZNF365	PREDICTED: hypothetical LOC423658 (LOC423658), mRNA [XM_421539]
A_87_P026440	2.01031	up	3.06601	up	3.04154	up	2.30579	up	3.27116	up	5.48361	up	3.71927	up	ZNF650	PREDICTED: zinc finger protein 650 (ZNF650), mRNA [XM_422004]
A_87_P024328	2.53219	up	2.70845	up	2.67689	up	2.30323	up	2.51654	up	3.68906	up	3.18788	up	ZNF828	finished cDNA, clone ChEST625e17. [BX930375]
A_87_P041959	2.9587	up	5.56097	up	2.96116	up	3.9773	up	3.26816	up	4.10535	up	26.3112	up	ZPLD1	Zona pellucida-like domain-containing protein 1 Precursor (ZP domain-containing protein 1) [Source:UniProtKB/Swiss-Prot;Acc:Q8TCW7] [ENSGALT00000024768]
A_87_P034659	2.54126	up	2.67095	up	2.26393	up	3.15803	up	3.36432	up	2.95677	up	2.44146	up	ZRF1	DnaJ homolog subfamily C member 2 (Zuotin-related factor 1)(M-phase phosphoprotein 11) [Source:UniProtKB/Swiss-Prot;Acc:Q99543] [ENSGALT00000013428]
A_87_P012450	3.04613	up	4.32456	up	5.10155	up	4.04997	up	6.81577	up	7.48183	up	6.25476	up	ZZEF1	finished cDNA, clone ChEST922g4. [CR406899]
A_87_P022023	5.82922	up	6.2916	up	5.36006	up	4.98407	up	3.3743	up	7.3291	up	3.61617	up		finished cDNA, clone ChEST754f3. [BX935651]
A_87_P004994	11.7509	up	7.2379	up	8.01643	up	11.8367	up	6.54319	up	6.40113	up	3.1696	up		AY239919 immunoglobulin heavy chain {Mus musculus} (exp=-1; wgp=0; cg=0), partial (16%) [TC239006]
A_87_P008030	2.02899	up	2.30892	up	2.10214	up	2.67617	up	2.01007	up	2.49408	up	2.84235	up
A_87_P012165	2.87769	up	4.42482	up	3.81427	up	3.22167	up	4.6787	up	7.89701	up	5.45233	up		finished cDNA, clone ChEST619i6. [CR407299]
A_87_P015984	3.82814	up	3.50306	up	2.17104	up	4.98271	up	2.41494	up	3.63429	up	3.06347	up		finished cDNA, clone ChEST773l20. [CR387195]
A_87_P001898	2.71808	up	2.14307	up	2.83409	up	2.88286	up	2.12964	up	3.65086	up	3.60225	up
A_87_P005801	2.82519	up	2.91404	up	4.01962	up	2.01771	up	2.15269	up	3.26828	up	2.30225	up
A_87_P009260	6.13054	up	7.0234	up	5.95436	up	6.14427	up	3.20925	up	5.13703	up	6.05346	up		mannosidase, alpha, class 2A, member 2 [Source:RefSeq peptide;Acc:NP_006113] [ENSGALT00000013568]
A_87_P020308	2.02092	up	2.61641	up	2.72536	up	2.88623	up	2.95824	up	4.38558	up	4.07738	up		GGEZHT1013D01.g HT1 cDNA clone GGEZHT1013D01, mRNA sequence [CO422874]
A_87_P020125	3.67252	up	4.80102	up	2.73052	up	4.90208	up	2.45905	up	4.36393	up	4.76691	up
A_87_P018189	3.64916	up	4.26989	up	3.26807	up	2.45256	up	2.33913	up	2.61796	up	2.49058	up		finished cDNA, clone ChEST410a20. [CR353065]
A_87_P039796	4.47087	up	2.61788	up	2.07674	up	5.80428	up	3.3802	up	3.78691	up	3.76049	up
A_87_P034561	2.13324	up	2.69726	up	3.85515	up	2.66857	up	3.96788	up	3.84448	up	3.02819	up
A_87_P037439	2.3278	up	2.50028	up	2.51849	up	4.25246	up	3.05417	up	3.44665	up	3.19902	up		AJ392909 dkfz426 cDNA clone 13h10r1, mRNA sequence [AJ392909]
A_87_P029616	3.3257	up	4.00925	up	4.4884	up	3.11573	up	3.29164	up	4.8722	up	3.31939	up
A_87_P015462	2.1605	up	2.68135	up	3.60916	up	2.34342	up	2.71764	up	3.18005	up	4.13446	up		finished cDNA, clone ChEST1022e9. [CR388454]
A_87_P011617	3.60235	up	3.34212	up	4.2851	up	2.36803	up	2.69197	up	3.35624	up	2.7753	up		finished cDNA, clone ChEST760p17. [CR523427]
A_87_P016975	6.36382	up	4.64548	up	6.35219	up	6.82947	up	4.77293	up	3.52298	up	2.96515	up		finished cDNA, clone ChEST577k12. [CR385707]
A_87_P038522	9.62012	up	19.3182	up	73.3692	up	4.01961	up	6.03709	up	22.4387	up	67.3381	up
A_87_P025109	3.15	up	3.51267	up	4.75267	up	4.09238	up	2.79372	up	20.6894	up	2.60974	up
A_87_P025042	3.37053	up	3.20198	up	2.11031	up	3.81941	up	3.60464	up	3.34374	up	3.39298	up
A_87_P019518	3.04142	up	5.55634	up	3.64768	up	4.0898	up	2.43645	up	2.7412	up	2.00474	up		O00145_HUMAN (O00145) SH2 containing inositol-5-phosphatase, partial (50%) [TC291440]
A_87_P030394	2.77803	up	3.15279	up	3.60932	up	2.52615	up	2.95488	up	4.97158	up	3.42853	up		603612096F1 CSEQCHN56 cDNA clone ChEST603o24 5', mRNA sequence [BU297818]
A_87_P012573	4.57838	up	4.58003	up	4.22316	up	6.25723	up	5.10443	up	7.87941	up	7.00315	up		finished cDNA, clone ChEST983n15. [CR406728]
A_87_P019411	4.65548	up	4.47309	up	2.84296	up	8.88563	up	3.8138	up	5.94701	up	6.13518	up
A_87_P040452	3.15153	up	14.9436	up	5.48432	up	33.7978	up	18.9718	up	16.2285	up	20.7269	up
A_87_P034961	2.96324	up	8.19451	up	11.8782	up	8.63175	up	4.39942	up	19.0102	up	14.4589	up		MMU40825 WW-domain binding protein 1 {Mus musculus} (exp=-1; wgp=0; cg=0), partial (24%) [TC286586]
A_87_P019193	2.13582	up	5.15166	up	2.74181	up	7.24737	up	7.32564	up	6.5357	up	8.18445	up		testis_EST02571 Testis cDNA Library cDNA 3', mRNA sequence [CO771474]
A_87_P007730	23.6056	up	17.3505	up	11.3463	up	15.2127	up	8.17236	up	11.462	up	9.24701	up
A_87_P009904	4.86291	up	4.09403	up	3.15962	up	6.93607	up	4.17239	up	4.80091	up	3.98267	up		gonad_EST09936 Embryonic gonad cDNA Library cDNA 5', mRNA sequence [CV862460]
A_87_P024575	2.24077	up	2.10672	up	2.37042	up	2.05376	up	2.07911	up	2.49394	up	2.26016	up		finished cDNA, clone ChEST802h7. [BX929816]
A_87_P025487	3.00283	up	2.77816	up	2.51995	up	3.13138	up	2.06628	up	2.19585	up	3.49529	up
A_87_P019174	3.06473	up	3.47635	up	2.27129	up	2.79768	up	3.47689	up	4.91375	up	4.89656	up		Q9H2S0_HUMAN (Q9H2S0) NPD012, partial (27%) [TC266585]
A_87_P004339	41.2901	up	25.0708	up	23.1338	up	22.9355	up	6.02684	up	39.2483	up	51.3736	up
A_87_P028904	3.71484	up	3.59415	up	3.99415	up	9.79841	up	3.59686	up	7.0799	up	4.11383	up		Protein AF-9 (ALL1 fused gene from chromosome 9 protein)(Myeloid/lymphoid or mixed-lineage leukemia translocated to chromosome 3 protein)(YEATS domain-containing protein 3) [Source:UniProtKB/Swiss-Prot;Acc:P42568] [ENSGALT00000024324]
A_87_P007788	4.39304	up	3.01817	up	2.33891	up	5.28398	up	2.59115	up	4.67715	up	3.46067	up		Q80XR0_MOUSE (Q80XR0) Genetic suppressor element 1, partial (4%) [TC300629]
A_87_P023725	10.575	up	13.4909	up	5.58613	up	16.6251	up	9.36677	up	6.17115	up	4.60703	up		finished cDNA, clone ChEST551f5. [BX931947]
A_87_P009721	7.53324	up	14.7264	up	10.3098	up	11.0635	up	8.57487	up	8.35661	up	4.94247	up		4154682 BARC_3GAL chicken mixed tissue cDNA clone 3GAL_52B23 5', mRNA sequence [DN929068]
A_87_P001809	3.40284	up	5.37721	up	13.3287	up	8.01955	up	8.36557	up	7.71397	up	7.6684	up
A_87_P017665	2.16039	up	2.91675	up	2.64046	up	2.71588	up	3.09822	up	3.75415	up	6.44747	up		finished cDNA, clone ChEST465p11. [CR353890]
A_87_P040051	7.96619	up	6.81481	up	6.89162	up	5.31184	up	4.67747	up	4.21252	up	3.08747	up
A_87_P035026	10.8488	up	10.2281	up	26.0092	up	2.27252	up	2.21551	up	9.87489	up	7.81234	up		mario mRNA, complete sequence. [AY885261]
A_87_P006567	3.54016	up	6.30639	up	7.9199	up	10.6193	up	15.6868	up	14.3362	up	10.6193	up		Q4NL59_9MICC (Q4NL59) NLP/P60 precursor, partial (7%) [TC298156]
A_87_P010539	7.56554	up	7.08893	up	5.12836	up	9.2882	up	5.42208	up	5.71452	up	5.50658	up		gonad_EST05985 Embryonic gonad cDNA Library cDNA 5', mRNA sequence [CV858509]
A_87_P016736	6.15345	up	4.55072	up	4.24132	up	8.44698	up	4.38102	up	4.81292	up	3.59919	up		finished cDNA, clone ChEST239n2. [CR386046]
A_87_P039867	5.85258	up	3.47245	up	4.47206	up	8.11252	up	3.69519	up	4.35575	up	2.58941	up
A_87_P019159	4.45382	up	8.28927	up	4.82473	up	3.41594	up	4.50674	up	6.2119	up	4.92959	up		THAP1_HUMAN (Q9NVV9) THAP domain-containing protein 1, partial (48%) [TC285324]
A_87_P037374	6.66568	up	18.6479	up	7.40811	up	33.8364	up	17.7429	up	14.959	up	9.34578	up		T-cell activation Rho GTPase-activating protein (T-cell activation GTPase-activating protein) [Source:UniProtKB/Swiss-Prot;Acc:Q8N103] [ENSGALT00000022338]
A_87_P028058	2.49622	up	3.81953	up	3.94908	up	2.02366	up	4.44541	up	5.47232	up	2.55441	up		603868590F1 CSEQCHN65 cDNA clone ChEST891c24 5', mRNA sequence [BU337038]
A_87_P020921	5.12667	up	3.88447	up	3.11312	up	7.613	up	4.26503	up	4.18329	up	3.4953	up		IFNj_P04 Interferon Stimulated Chicken PBL Macrophage cDNA clone IFNj_P04 5', mRNA sequence [CK609618]
A_87_P021443	2.12788	up	2.88261	up	2.49163	up	2.07487	up	2.33077	up	3.19846	up	3.15852	up		finished cDNA, clone ChEST779e6. [BX950805]
A_87_P019998	4.98872	up	4.85053	up	4.55749	up	4.75382	up	3.29809	up	8.01657	up	3.11129	up		603121548F1 CSEQCHL22 cDNA clone ChEST84o11 5', mRNA sequence [BU134630]
A_87_P035361	2.11088	up	2.26845	up	2.06642	up	4.781	up	4.16106	up	3.13774	up	2.85632	up
A_87_P004326	45.629	up	14.0509	up	8.27128	up	12.9441	up	3.33004	up	13.3611	up	8.69771	up		NM_001012914 signal transducer and activator of transcription 4 {} (exp=-1; wgp=0; cg=0), partial (4%) [TC269046]
A_87_P000612	3.01756	up	2.131	up	2.69859	up	2.91631	up	2.00561	up	2.88042	up	3.1272	up		Q86SL2_HUMAN (Q86SL2) Ubiquitin ligase, partial (44%) [TC275905]
A_87_P040363	4.481	up	10.6106	up	8.65274	up	4.04659	up	4.049	up	12.5341	up	3.76218	up
A_87_P015701	3.62176	up	2.42366	up	2.45164	up	5.31954	up	3.11485	up	3.80211	up	3.56911	up		finished cDNA, clone ChEST659d2. [CR387601]
A_87_P008367	12.2441	up	9.16266	up	15.3905	up	6.85504	up	9.11696	up	10.7832	up	10.3187	up		603005852F1 CSEQCHL01 cDNA clone ChEST23g14 5', mRNA sequence [BU104905]
A_87_P002246	2.07439	up	2.29087	up	2.56385	up	3.40059	up	4.2955	up	5.09158	up	3.71063	up		Protein Hook homolog 3 (hHK3) [Source:UniProtKB/Swiss-Prot;Acc:Q86VS8] [ENSGALT00000024828]
A_87_P001689	3.15411	up	4.74411	up	2.47014	up	9.29645	up	6.51687	up	4.18789	up	3.54821	up
A_87_P039610	7.1499	up	4.95767	up	4.77185	up	6.07353	up	2.484	up	3.14244	up	3.43106	up
A_87_P033877	59.6565	up	49.4136	up	55.0335	up	9.00312	up	14.6437	up	16.8809	up	15.6828	up
A_87_P025348	5.88782	up	7.24886	up	10.0756	up	5.62062	up	3.68501	up	4.33425	up	3.87639	up		603841507F1 CSEQRBN22 cDNA clone ChEST823n1 5', mRNA sequence [BU482879]
A_87_P019474	7.37225	up	6.708	up	2.98316	up	20.436	up	10.2968	up	3.29182	up	2.30722	up		spleen_EST04509 Spleen cDNA Library cDNA 3', mRNA sequence [CO768783]
A_87_P025970	6.41675	up	3.67103	up	2.25306	up	8.11879	up	2.84965	up	2.17657	up	2.77521	up
A_87_P009915	6.78518	up	7.85165	up	4.11598	up	10.031	up	5.15166	up	10.7992	up	8.75781	up		Q3UBY4_MOUSE (Q3UBY4) Bone marrow macrophage cDNA, RIKEN full-length enriched library, clone:I830015D08 product:Carbonyl reductase 4 homolog, partial (98%) [TC284747]
A_87_P028448	2.0317	up	2.73998	up	3.91597	up	2.36428	up	4.83023	up	5.59783	up	4.40519	up
A_87_P000183	2.61512	up	4.63388	up	17.6736	up	4.89602	up	2.28695	up	19.769	up	16.2996	up
A_87_P029881	5.60174	up	6.07803	up	6.3574	up	2.63985	up	2.80879	up	7.36016	up	6.08903	up		603487043F1 CSEQCHN62 cDNA clone ChEST383e12 5', mRNA sequence [BU319785]
A_87_P024638	3.06047	up	2.05989	up	3.00028	up	2.27517	up	3.32804	up	3.86859	up	3.14591	up		finished cDNA, clone ChEST803i11. [BX929660]
A_87_P011436	3.01012	up	3.38024	up	4.26794	up	3.00693	up	4.4637	up	4.73817	up	3.64968	up		finished cDNA, clone ChEST20a15. [CR523696]
A_87_P014588	2.79541	up	2.49897	up	4.74854	up	6.57291	up	2.37443	up	5.44501	up	2.92405	up		finished cDNA, clone ChEST265c10. [CR389792]
A_87_P014518	3.6346	up	8.10319	up	12.7892	up	8.66218	up	12.8698	up	4.66841	up	6.61964	up		finished cDNA, clone ChEST270m22. [CR389889]
A_87_P003027	2.87299	up	4.17594	up	4.00881	up	3.04084	up	3.07391	up	3.47694	up	2.7733	up
A_87_P024288	3.92007	up	4.76806	up	3.17954	up	4.74213	up	4.25475	up	3.90586	up	3.26318	up		finished cDNA, clone ChEST596k12. [BX930454]
A_87_P007177	10.839	up	9.32414	up	13.2889	up	3.94594	up	3.06539	up	5.23507	up	3.42907	up		Q4RY79_TETNG (Q4RY79) Chromosome 3 SCAF14978, whole genome shotgun sequence. (Fragment), partial (75%) [TC274554]
A_87_P022728	3.57213	up	5.28233	up	2.82686	up	4.75787	up	7.25526	up	3.08424	up	19.8946	up		finished cDNA, clone ChEST712j1. [BX934140]
A_87_P012935	8.15524	up	2.22977	up	2.2216	up	3.43447	up	2.52918	up	4.25894	up	3.42445	up		finished cDNA, clone ChEST845i18. [CR406201]
A_87_P019417	50.5591	up	10.1255	up	70.9887	up	45.6542	up	9.41918	up	57.1956	up	112.217	up
A_87_P015027	6.57738	up	4.88215	up	19.1031	up	2.44714	up	8.13029	up	61.3986	up	103.863	up		finished cDNA, clone ChEST840e2. [CR389106]
A_87_P020602	18.1874	up	18.7455	up	21.1523	up	3.85815	up	3.00386	up	15.3905	up	30.8073	up		WLB016C06.ab1 WLtestis cDNA 5', mRNA sequence [CN230868]
A_87_P001218	2.17601	up	2.17925	up	2.30825	up	2.33359	up	2.04658	up	3.38309	up	2.82922	up		Q20Z51_RHOPA (Q20Z51) NADH dehydrogenase (Quinone) precursor , partial (4%) [TC287210]
A_87_P014539	2.89364	up	2.90145	up	4.08373	up	2.43966	up	2.92117	up	3.30502	up	2.69482	up		finished cDNA, clone ChEST267l2. [CR389859]
A_87_P002656	4.27804	up	8.13357	up	4.35662	up	8.36626	up	4.37355	up	4.0445	up	2.45384	up
A_87_P016090	5.02616	up	4.48124	up	9.77466	up	2.33068	up	3.05754	up	5.23312	up	3.46873	up		finished cDNA, clone ChEST439o19. [CR387020]
A_87_P003745	2.73643	up	2.53111	up	3.24979	up	2.58306	up	2.21081	up	4.01539	up	3.5412	up
A_87_P002906	14.8039	up	2.44017	up	5.73425	up	4.62579	up	8.29971	up	6.6185	up	2.81401	up		Q8NI52_HUMAN (Q8NI52) RNA-binding protein, partial (14%) [TC252949]
A_87_P033067	59.7974	up	29.548	up	25.0656	up	29.8902	up	10.0577	up	29.7223	up	39.7617	up		603107501F1 CSEQCHN04 cDNA clone ChEST49a1 5', mRNA sequence [BU214571]
A_87_P024471	7.52626	up	3.00271	up	7.24721	up	9.35983	up	6.12957	up	7.66638	up	5.82887	up		finished cDNA, clone ChEST761j5. [BX930020]
A_87_P001455	9.05349	up	5.63891	up	3.91707	up	13.2775	up	3.42545	up	7.96004	up	6.84314	up
A_87_P039150	2.55839	up	5.31053	up	4.48519	up	2.98352	up	4.15006	up	5.34548	up	3.578	up
A_87_P016520	21.4788	up	14.9191	up	19.1343	up	7.32364	up	9.42559	up	7.21077	up	5.16129	up		finished cDNA, clone ChEST921h8. [CR386378]
A_87_P023734	61.0396	up	11.2582	up	67.2091	up	65.7638	up	11.7024	up	61.5493	up	146.086	up		finished cDNA, clone ChEST803b20. [BX931927]
A_87_P020284	5.12087	up	4.53427	up	3.4524	up	6.1323	up	4.22454	up	4.48554	up	4.3295	up		HRPX_PLALO (P04929) Histidine-rich glycoprotein precursor, partial (20%) [TC281083]
A_87_P008191	4.12115	up	3.17866	up	5.51024	up	4.39767	up	8.73458	up	4.29175	up	3.54113	up
A_87_P028940	3.11907	up	4.49461	up	8.97982	up	3.32455	up	4.11741	up	12.9363	up	8.71073	up		C-jun-amino-terminal kinase-interacting protein 1 (JNK-interacting protein 1)(JIP-1)(JNK MAP kinase scaffold protein 1)(Islet-brain 1)(IB-1)(Mitogen-activated protein kinase 8-interacting protein 1) [Source:UniProtKB/Swiss-Prot;Acc:Q9UQF2] [ENSGALT00000013735]
A_87_P007564	2.27371	up	3.95865	up	5.11086	up	5.78887	up	5.54166	up	3.57194	up	4.33528	up		Q5U3B9_HUMAN (Q5U3B9) Synaptotagmin-like 3 (SYTL3 protein), partial (27%) [TC289036]
A_87_P030456	4.33369	up	2.56465	up	2.00643	up	3.9908	up	2.73134	up	2.74871	up	2.0087	up		603609071F1 CSEQCHN56 cDNA clone ChEST595n17 5', mRNA sequence [BU296062]
A_87_P020459	10.4204	up	13.7025	up	9.5681	up	17.3635	up	12.7313	up	10.6602	up	9.27687	up		WLB113H07.ab1 WLtestis cDNA 5', mRNA sequence [CN236874]
A_87_P030739	3.69457	up	4.56848	up	4.38833	up	7.10423	up	30.9868	up	8.51772	up	10.4868	up
A_87_P020833	3.87306	up	4.1988	up	7.83911	up	2.78501	up	3.20306	up	10.7954	up	7.7327	up		603961950F1 CSEQRBN09 cDNA clone ChEST938d14 5', mRNA sequence [BU418732]
A_87_P019096	3.30508	up	4.35291	up	4.82656	up	3.46882	up	3.01192	up	4.12685	up	3.82455	up		RIR2B_PONPY (Q5R9G0) Ribonucleoside-diphosphate reductase M2 subunit B , partial (60%) [TC260175]
A_87_P025160	3.18076	up	3.0678	up	2.74403	up	3.6739	up	2.32485	up	3.54761	up	2.96709	up
A_87_P020514	6.58798	up	7.42815	up	6.94336	up	4.12376	up	2.84307	up	3.37821	up	3.75032	up		RJB037D03.ab1 RJtestis cDNA 5', mRNA sequence [CN234237]
A_87_P020660	12.1595	up	5.93458	up	9.61219	up	4.67053	up	3.93815	up	6.16573	up	9.34481	up		RJB066F06.ab1 RJtestis cDNA 5', mRNA sequence [CN229082]
A_87_P039612	2.86029	up	3.52166	up	7.41656	up	3.87942	up	3.44861	up	4.97121	up	6.71734	up		Q4SM42_TETNG (Q4SM42) Chromosome 13 SCAF14555, whole genome shotgun sequence. (Fragment), partial (8%) [TC297238]
A_87_P000794	3.43002	up	2.52991	up	2.0791	up	3.69206	up	2.38088	up	3.03336	up	2.79906	up		Q6EF02_HUMAN (Q6EF02) GRINL1A complex protein Gcom4 precursor, partial (7%) [TC249329]
A_87_P015109	2.95434	up	3.85258	up	4.95688	up	3.89368	up	3.22427	up	6.42902	up	4.12548	up		finished cDNA, clone ChEST327d18. [CR388973]
A_87_P010256	5.31089	up	4.47399	up	2.13915	up	7.02221	up	3.82716	up	3.58714	up	3.07721	up		gonad_EST07839 Embryonic gonad cDNA Library cDNA 5', mRNA sequence [CV860348]
A_87_P001233	2.66155	up	2.33321	up	4.75081	up	2.4883	up	2.2575	up	2.38795	up	2.50131	up		Q7PNG0_ANOGA (Q7PNG0) ENSANGP00000011558 (Fragment), partial (3%) [TC287354]
A_87_P037446	2.87789	up	4.61316	up	5.2247	up	2.48385	up	4.61349	up	4.07793	up	3.36227	up		Q4T635_TETNG (Q4T635) Chromosome undetermined SCAF8962, whole genome shotgun sequence. (Fragment), partial (11%) [TC291338]
A_87_P032032	2.57236	up	3.15022	up	2.71698	up	2.05136	up	2.51794	up	3.28736	up	2.8347	up		AF104304 Smad anchor for receptor activation {Homo sapiens} (exp=-1; wgp=0; cg=0), partial (20%) [TC245684]
A_87_P028561	7.49198	up	7.75914	up	18.0494	up	2.61259	up	2.04638	up	7.65914	up	5.22003	up
A_87_P016654	2.37135	up	3.2007	up	3.67646	up	2.15919	up	2.25051	up	4.01457	up	3.01785	up		finished cDNA, clone ChEST96p5. [CR386188]
A_87_P014986	2.31917	up	3.09187	up	3.88605	up	2.47614	up	2.84478	up	5.77129	up	4.74494	up		finished cDNA, clone ChEST26m21. [CR389170]
A_87_P029653	16.4283	up	13.5215	up	5.37678	up	14.9951	up	8.01199	up	6.15672	up	5.03741	up		603494956F1 CSEQCHN64 cDNA clone ChEST403o13 5', mRNA sequence [BU328229]
A_87_P039223	2.66744	up	5.72856	up	3.73833	up	2.07746	up	4.04622	up	3.8485	up	3.41028	up
A_87_P040994	8.77588	up	8.99614	up	20.4792	up	2.39498	up	12.7705	up	28.1473	up	16.6858	up		MID2_YEAST (P36027) Mating process protein MID2 (Serine-rich protein SMS1) (Protein kinase A interference protein), partial (5%) [TC296484]
A_87_P023202	2.21386	up	2.3612	up	2.37569	up	2.01682	up	2.15364	up	2.74837	up	2.14356	up		finished cDNA, clone ChEST996m14. [BX933102]
A_87_P007247	2.17185	up	2.03006	up	2.71791	up	3.40768	up	4.69542	up	4.3359	up	2.94732	up
A_87_P017548	23.3901	up	13.3159	up	18.165	up	4.86517	up	2.20034	up	8.97352	up	7.13778	up		finished cDNA, clone ChEST370m3. [CR354094]
A_87_P001998	3.4373	up	3.42334	up	4.12159	up	2.98518	up	3.1434	up	4.26652	up	3.67166	up
A_87_P029858	2.19145	up	2.65344	up	3.43939	up	2.31656	up	3.49376	up	3.96239	up	3.36965	up		603488107F1 CSEQCHN62 cDNA clone ChEST386m1 5', mRNA sequence [BU321012]
A_87_P012690	23.8125	up	16.2883	up	10.1575	up	11.2963	up	3.01251	up	6.68686	up	6.38271	up		finished cDNA, clone ChEST647g20. [CR406574]
A_87_P017738	2.91592	up	3.85525	up	3.52172	up	2.18603	up	4.13462	up	4.00521	up	2.67575	up		finished cDNA, clone ChEST934n10. [CR353750]
A_87_P003947	3.53395	up	4.35729	up	5.21581	up	2.99632	up	2.9063	up	5.27603	up	3.69931	up
A_87_P029108	3.65596	up	2.90635	up	3.22683	up	5.81945	up	3.66021	up	6.48918	up	4.56354	up		603477304F1 CSEQCHN71 cDNA clone ChEST363g1 5', mRNA sequence [BU358466]
A_87_P012308	2.29478	up	2.92263	up	3.43219	up	2.29729	up	3.38611	up	4.45765	up	3.78051	up		finished cDNA, clone ChEST750n19. [CR407089]
A_87_P025290	4.73761	up	4.62505	up	7.12981	up	2.54869	up	3.06772	up	4.15121	up	2.79689	up		603468887F1 CSEQRBN22 cDNA clone ChEST341n21 5', mRNA sequence [BU485424]
A_87_P025009	5.22054	up	4.42569	up	4.90447	up	4.20233	up	5.62269	up	4.53108	up	3.88233	up
A_87_P026267	8.79729	up	8.50621	up	7.90543	up	14.1012	up	5.2029	up	6.31813	up	2.64463	up		P-selectin Precursor (Granule membrane protein 140)(GMP-140)(PADGEM)(Leukocyte-endothelial cell adhesion molecule 3)(LECAM3)(CD62 antigen-like family member P)(CD62P antigen) [Source:UniProtKB/Swiss-Prot;Acc:P16109] [ENSGALT00000004163]
A_87_P010461	3.01031	up	4.21192	up	2.62577	up	4.51981	up	3.2818	up	4.86026	up	5.21546	up
A_87_P041883	5.49599	up	4.65732	up	3.00631	up	6.99706	up	2.90609	up	3.94628	up	4.95461	up
A_87_P027764	4.41065	up	6.91157	up	6.52335	up	3.44481	up	4.52869	up	4.34612	up	5.43652	up		603667447F1 CSEQRBL06 cDNA clone ChEST606m12 5', mRNA sequence [BU413942]
A_87_P035356	2.96206	up	9.88335	up	5.57797	up	7.25948	up	7.06257	up	5.8082	up	2.64292	up		AM068617 Chicken immune 4 - CSEQRBL09 cDNA clone C0000869L14_T7, mRNA sequence [AM068617]
A_87_P039179	7.57478	up	7.93031	up	3.35908	up	8.29712	up	3.49569	up	3.73721	up	4.05201	up
A_87_P003291	2.41702	up	2.65675	up	2.65534	up	2.7083	up	2.7705	up	3.65584	up	2.65675	up
A_87_P024098	28.2069	up	6.78725	up	9.33054	up	7.43557	up	2.0907	up	6.12031	up	5.29063	up		finished cDNA, clone ChEST209c22. [BX931038]
A_87_P031996	4.48448	up	6.38135	up	6.16751	up	3.12178	up	5.90065	up	6.16109	up	5.2657	up		O21504_MERUN (O21504) NADH dehydrogenase subunit 3, partial (23%) [TC245188]
A_87_P039935	2.14419	up	2.57784	up	2.14289	up	2.4558	up	2.20069	up	3.06339	up	2.49524	up		ADP-ribosylation factor-binding protein GGA1 (Golgi-localized, gamma ear-containing, ARF-binding protein 1)(Gamma-adaptin-related protein 1) [Source:UniProtKB/Swiss-Prot;Acc:Q9UJY5] [ENSGALT00000020313]
A_87_P025869	5.74056	up	4.73807	up	3.15821	up	3.87588	up	2.27633	up	3.26452	up	2.88783	up		603268770F1 CSEQRBN20 cDNA clone ChEST241k18 5', mRNA sequence [BU467197]
A_87_P033595	4.6099	up	5.43255	up	3.43619	up	5.64311	up	3.57834	up	4.96677	up	4.13725	up
A_87_P023766	6.25399	up	11.5292	up	35.9097	up	6.30075	up	7.07618	up	30.1354	up	32.3591	up		finished cDNA, clone ChEST799g1. [BX931847]
A_87_P038956	2.62164	up	5.40931	up	16.223	up	2.50476	up	2.52545	up	2.42271	up	20.2355	up
A_87_P013335	11.7133	up	10.7844	up	5.24297	up	14.0805	up	6.71738	up	7.35247	up	6.72638	up		finished cDNA, clone ChEST552p7. [CR391612]
A_87_P032485	3.93584	up	4.6605	up	2.50904	up	6.03391	up	3.47259	up	3.2391	up	3.83876	up		603800331F1 CSEQCHN23 cDNA clone ChEST770n7 5', mRNA sequence [BU228195]
A_87_P034924	3.51254	up	2.76668	up	2.50366	up	3.49799	up	3.14037	up	3.0106	up	2.33075	up		pgp1n.pk001.o11 Normalized Chicken Pituitary [BI390667]
A_87_P004385	12.3442	up	10.2638	up	12.7087	up	9.1899	up	5.68186	up	12.7313	up	9.14837	up		Q6TY90_9BILA (Q6TY90) NADH dehydrogenase subunit 6, partial (7%) [TC263606]
A_87_P020947	8.75721	up	15.8897	up	11.4565	up	51.6681	up	27.7783	up	17.1184	up	16.2245	up		IFNb_A08 Interferon Stimulated Chicken PBL Macrophage cDNA clone IFNb_A08 5', mRNA sequence [CK608399]
A_87_P005628	2.7097	up	2.16536	up	3.29399	up	2.92669	up	4.35017	up	3.95337	up	3.8228	up		Q6PD21_MOUSE (Q6PD21) Shb protein (Fragment), partial (19%) [TC297531]
A_87_P034837	10.1802	up	8.58331	up	8.81454	up	5.821	up	3.22992	up	6.49265	up	5.2696	up		pgp2n.pk006.l12 Normalized Chicken Pituitary [BM491537]
A_87_P030665	4.97543	up	7.99782	up	4.0239	up	7.77077	up	4.23162	up	9.22616	up	7.84225	up
A_87_P030119	6.0133	up	8.46986	up	5.17702	up	5.6092	up	6.90632	up	3.89968	up	9.78479	up		S26A5_MOUSE (Q99NH7) Prestin (Solute carrier family 26 member 5), partial (10%) [TC261974]
A_87_P014883	2.18741	up	3.64682	up	3.04868	up	2.41466	up	3.50608	up	3.11551	up	2.87277	up		finished cDNA, clone ChEST554p22. [CR389345]
A_87_P020877	2.0273	up	2.82705	up	2.59993	up	2.19477	up	3.57429	up	4.05376	up	3.62322	up
A_87_P014552	5.97826	up	4.22465	up	6.45168	up	3.89803	up	4.51631	up	3.65509	up	2.6773	up		finished cDNA, clone ChEST269e19. [CR389840]
A_87_P019912	3.89053	up	2.23896	up	4.46748	up	2.14107	up	3.21521	up	4.53151	up	2.50267	up
A_87_P029724	2.00976	up	2.05539	up	3.31768	up	2.0167	up	2.62805	up	3.69478	up	3.35059	up
A_87_P003271	5.19533	up	3.83307	up	3.91069	up	4.78336	up	2.83485	up	3.76484	up	2.85825	up
A_87_P014671	4.43314	up	5.19025	up	5.91582	up	5.1095	up	7.02658	up	7.80298	up	9.06835	up		finished cDNA, clone ChEST809d14. [CR389663]
A_87_P017172	6.1655	up	4.47325	up	5.67035	up	10.4152	up	5.13504	up	3.59949	up	4.33768	up		finished cDNA, clone ChEST632d9. [CR385370]
A_87_P023761	6.10696	up	5.75122	up	3.51681	up	7.33636	up	4.30721	up	4.18032	up	5.58272	up		finished cDNA, clone ChEST553a15. [BX931858]
A_87_P020065	12.8547	up	7.8468	up	21.0293	up	3.71502	up	5.80169	up	8.13994	up	4.28904	up		1JR2_A Chain A, Structure Of Uroporphyrinogen Iii Synthase. {Homo sapiens} (exp=-1; wgp=-1; cg=-1), partial (19%) [TC244562]
A_87_P015755	20.0556	up	14.4015	up	21.3874	up	13.9703	up	14.3208	up	19.1307	up	16.7498	up		finished cDNA, clone ChEST502g3. [CR387531]
A_87_P024741	90.9682	up	16.8876	up	10.6028	up	27.6112	up	3.19403	up	5.82636	up	7.07678	up		finished cDNA, clone ChEST189b20. [BX929396]
A_87_P010836	5.20374	up	3.21602	up	5.35399	up	2.76012	up	2.85467	up	4.44651	up	3.83493	up		finished cDNA, clone ChEST527i10. [CR733076]
A_87_P003270	8.19453	up	7.69561	up	10.0121	up	5.66436	up	6.87674	up	16.8249	up	4.97049	up		Q2T5J7_BURTA (Q2T5J7) Gp31, partial (5%) [TC283162]
A_87_P011588	13.272	up	9.86775	up	9.04484	up	9.56276	up	3.51046	up	5.87917	up	7.37515	up		finished cDNA, clone ChEST989g14. [CR523469]
A_87_P031156	2.09376	up	3.11312	up	2.17194	up	3.35473	up	5.72589	up	4.35894	up	2.32259	up		603587735F1 CSEQCHN74 cDNA clone ChEST546f10 5', mRNA sequence [BU376397]
A_87_P027325	3.00893	up	3.12154	up	2.84688	up	2.0394	up	2.28457	up	2.63601	up	2.47709	up
A_87_P001501	2.97876	up	4.10217	up	5.32239	up	2.10101	up	3.10541	up	5.8649	up	5.10782	up		Q2TGI4_RAT (Q2TGI4) Membrane-associated DHHC26 zinc finger protein, partial (5%) [TC295852]
A_87_P003693	4.31969	up	5.04176	up	3.01026	up	2.37257	up	2.98322	up	3.35419	up	2.518	up
A_87_P010712	5.84441	up	5.98336	up	4.91975	up	7.0788	up	5.00136	up	4.9117	up	2.98251	up		4137394 BARC_3GAL chicken mixed tissue cDNA clone 3GAL_26B07 5', mRNA sequence [CV039953]
A_87_P021207	7.2527	up	9.76182	up	13.845	up	8.74787	up	12.3771	up	20.1609	up	17.5965	up
A_87_P040235	2.93238	up	2.29511	up	2.28021	up	2.43168	up	4.30922	up	3.76989	up	3.37542	up		Q5XHE6_XENLA (Q5XHE6) LOC495021 protein, partial (11%) [TC300085]
A_87_P034053	5.28455	up	6.18404	up	4.55141	up	6.2126	up	3.7681	up	4.46651	up	3.65955	up		603114107F1 CSEQCHL20 cDNA clone ChEST65n2 5', mRNA sequence [BU128177]
A_87_P008399	3.26402	up	4.37792	up	3.03229	up	2.82483	up	3.57926	up	3.47789	up	3.16813	up		Q6S5B0_CHICK (Q6S5B0) DNA-dependent protein kinase catalytic subunit (Fragment), partial (25%) [TC243435]
A_87_P021130	4.64575	up	6.38011	up	10.2538	up	4.54735	up	5.25331	up	3.4288	up	6.71222	up		esa013_a02 Eimeiria tenella-infected caecal tonsil cDNA, mRNA sequence [CF250461]
A_87_P001709	334.817	up	318.468	up	685.534	up	163.357	up	96.8774	up	211.084	up	246.156	up		Immunoglobulin-like and fibronectin type III domain-containing protein 1 (EEF1A2-binding protein 1)(KY-interacting protein 1) [Source:UniProtKB/Swiss-Prot;Acc:Q86VF2] [ENSGALT00000000378]
A_87_P040466	2.19834	up	3.33553	up	3.51256	up	2.57763	up	8.98083	up	2.92892	up	7.23876	up
A_87_P034291	4.18206	up	3.54417	up	12.479	up	3.2492	up	3.65822	up	18.6322	up	9.81549	up		603141869F1 CSEQCHL16 cDNA clone ChEST134j17 5', mRNA sequence [BU120040]
A_87_P019722	15.2334	up	30.1409	up	7.24064	up	70.9115	up	31.3826	up	9.31768	up	7.16681	up		603611602F1 CSEQCHN56 cDNA clone ChEST602c2 5', mRNA sequence [BU297272]
A_87_P021813	2.55162	up	3.09857	up	4.93909	up	2.2626	up	3.20018	up	2.63758	up	2.55134	up		finished cDNA, clone ChEST489i23. [BX936069]
A_87_P010729	2.54905	up	2.29375	up	2.87021	up	2.39435	up	2.33001	up	4.88844	up	2.93509	up		finished cDNA, clone ChEST444i12. [CR733412]
A_87_P006141	2.61998	up	2.41853	up	2.35556	up	2.47954	up	2.17339	up	4.66861	up	4.20885	up
A_87_P010981	2.70178	up	4.52383	up	2.86049	up	2.44881	up	2.96999	up	2.38772	up	3.08614	up		finished cDNA, clone ChEST816l12. [CR524315]
A_87_P033552	3.87824	up	3.06188	up	5.04777	up	2.28562	up	2.03782	up	3.53031	up	3.44528	up		Protein unc-45 homolog B (UNC-45B)(SMUNC45) [Source:UniProtKB/Swiss-Prot;Acc:Q8IWX7] [ENSGALT00000040142]
A_87_P031541	5.78683	up	4.89472	up	3.95145	up	5.81319	up	3.8744	up	3.92221	up	4.32995	up		HUMMGDBEA glycogen debranching enzyme {Homo sapiens} (exp=-1; wgp=0; cg=0), partial (14%) [TC280012]
A_87_P012236	3.72349	up	2.74833	up	5.89207	up	7.61166	up	6.58649	up	3.35302	up	4.87718	up		finished cDNA, clone ChEST801c15. [CR407197]
A_87_P015182	4.93463	up	5.82527	up	4.92707	up	6.63206	up	5.68945	up	5.1729	up	5.56306	up		finished cDNA, clone ChEST873k5. [CR388856]
A_87_P002676	8.50399	up	11.9625	up	16.2192	up	13.9769	up	8.32154	up	10.0977	up	11.9476	up
A_87_P014839	2.25622	up	2.48414	up	2.31795	up	3.89431	up	4.261	up	2.43957	up	4.35012	up		finished cDNA, clone ChEST188h3. [CR389408]
A_87_P007511	2.34698	up	2.01779	up	2.94763	up	4.4183	up	4.85687	up	4.41981	up	6.17041	up
A_87_P021088	3.73908	up	10.0333	up	8.91892	up	5.14442	up	12.031	up	6.61182	up	12.5664	up		mdvn103_b10 Marek's disease virus-infected spleen cDNA, mRNA sequence [CF253389]
A_87_P013649	2.11933	up	2.58887	up	4.34935	up	3.16782	up	2.31897	up	5.20393	up	3.51045	up		finished cDNA, clone ChEST208c21. [CR391195]
A_87_P021264	4.69977	up	14.4537	up	6.77019	up	10.9062	up	12.1623	up	11.2711	up	7.97629	up		4046913 1GAL - Chicken Intestinal Lymphocyte cDNA clone 1GAL_18O20 5', mRNA sequence [CD733879]
A_87_P010557	2.10476	up	2.51968	up	3.23885	up	3.28005	up	5.1023	up	5.34109	up	5.66569	up
A_87_P012008	41.1527	up	38.0562	up	47.3361	up	26.9563	up	13.5633	up	41.4081	up	34.5714	up		finished cDNA, clone ChEST668j19. [CR407532]
A_87_P010325	6.15344	up	7.34092	up	4.93128	up	6.55843	up	4.81038	up	7.72006	up	8.03391	up		gonad_EST07419 Embryonic gonad cDNA Library cDNA 5', mRNA sequence [CV859943]
A_87_P034858	6.76732	up	9.51017	up	5.29826	up	13.5945	up	8.83123	up	7.5783	up	8.53816	up		pgm1c.pk002.k15 Primary Chicken Breast Muscle, Leg Muscle, and Epiphyseal Growth Plate cDNA library (pgm1c) cDNA clone pgm1c.pk002.k15 5' similar to gb [BM486078]
A_87_P005041	11.6187	up	11.3767	up	36.335	up	15.1834	up	3.29336	up	8.56136	up	8.50241	up
A_87_P023816	4.57993	up	4.70795	up	7.27089	up	2.30686	up	2.85479	up	3.55724	up	2.14946	up		finished cDNA, clone ChEST751l2. [BX931698]
A_87_P022464	3.75473	up	4.29474	up	4.6602	up	2.56483	up	5.21523	up	5.1712	up	4.65243	up		finished cDNA, clone ChEST110c23. [BX934706]
A_87_P035839	4.97273	up	7.76815	up	4.87102	up	18.4381	up	10.9902	up	6.78979	up	9.15391	up		AJ743803 riken1 cDNA clone 21o15s1, mRNA sequence [AJ743803]
A_87_P035493	5.56369	up	18.9611	up	15.9274	up	4.14136	up	22.9416	up	38.1194	up	26.1833	up		AL585651 BP Chicken Embryo Library cDNA clone ROS027F07, mRNA sequence [AL585651]
A_87_P042025	3.43522	up	5.44161	up	2.8871	up	3.75892	up	3.41304	up	2.90067	up	3.48562	up
A_87_P000500	2.35951	up	4.92628	up	3.92173	up	2.27786	up	4.90477	up	5.48562	up	8.87643	up		Ankyrin repeat domain-containing protein 60 Precursor [Source:UniProtKB/Swiss-Prot;Acc:Q9BZ19] [ENSGALT00000012339]
A_87_P027206	8.52364	up	7.47381	up	3.06153	up	8.65016	up	4.50121	up	3.93611	up	5.3197	up		603956358F1 CSEQRBN09 cDNA clone ChEST924d16 5', mRNA sequence [BU428051]
A_87_P022566	4.65063	up	4.49955	up	3.90116	up	4.54443	up	4.33308	up	5.20716	up	5.54533	up		finished cDNA, clone ChEST608n3. [BX934507]
A_87_P001587	5.40555	up	5.45074	up	5.39802	up	2.53856	up	2.45475	up	3.3835	up	3.21384	up
A_87_P036115	3.64302	up	3.22322	up	3.1502	up	2.42591	up	2.00047	up	3.5684	up	3.51085	up		Hypothetical protein. [Source:UniProtKB/TrEMBL;Acc:Q5ZIB5] [ENSGALT00000037097]
A_87_P010963	8.11654	up	5.74947	up	3.33572	up	6.01517	up	2.48825	up	3.3099	up	3.26073	up		finished cDNA, clone ChEST812i6. [CR524348]
A_87_P007439	5.26416	up	5.44014	up	7.03939	up	3.25837	up	5.08907	up	12.2559	up	7.83136	up		Q4TI87_TETNG (Q4TI87) Chromosome 1 SCAF2330, whole genome shotgun sequence. (Fragment), partial (14%) [TC273368]
A_87_P021424	7.94876	up	5.9685	up	2.91422	up	6.82268	up	2.62863	up	2.86226	up	3.01492	up		finished cDNA, clone ChEST675l8. [BX950836]
A_87_P007230	6.74895	up	5.82939	up	4.8348	up	8.08067	up	5.46913	up	5.73029	up	6.29588	up		Q2JCE9_FRASC (Q2JCE9) Glucose-1-phosphate adenylyltransferase , partial (6%) [TC280044]
A_87_P021070	2.3784	up	4.98792	up	2.79985	up	3.87351	up	4.23228	up	2.61994	up	2.03753	up		mdvn112_d11 Marek's disease virus-infected spleen cDNA, mRNA sequence [CF254161]
A_87_P012700	9.44612	up	5.80941	up	6.32593	up	3.82455	up	2.80852	up	6.00759	up	4.5445	up		finished cDNA, clone ChEST681h3. [CR406554]
A_87_P020362	2.97217	up	4.25864	up	4.27938	up	3.00316	up	4.11984	up	11.9528	up	8.43902	up		GGEZHC1025B01.g HC1 cDNA clone GGEZHC1025B01, mRNA sequence [CO420339]
A_87_P003761	5.69046	up	6.90093	up	8.96004	up	4.6681	up	3.81148	up	5.38714	up	4.03711	up
A_87_P026029	2.51591	up	13.2796	up	8.65068	up	2.0397	up	4.31562	up	4.00253	up	10.5021	up		603366845F1 CSEQRBN19 cDNA clone ChEST267i12 5', mRNA sequence [BU462760]
A_87_P007310	2.4629	up	2.67958	up	2.45962	up	3.55097	up	3.00118	up	3.04784	up	6.72168	up
A_87_P005645	5.31038	up	5.28464	up	2.83742	up	12.6613	up	7.85633	up	5.36747	up	5.316	up		BX272257 AGENAE multi-tissues normalized and once-subtracted cDNA library (gcal) cDNA clone gcal0002.h.16 3prim, mRNA sequence [BX272257]
A_87_P019368	4.23919	up	3.63811	up	2.32494	up	4.87558	up	2.07928	up	4.96791	up	5.08084	up
A_87_P020618	15.1032	up	13.4825	up	29.4191	up	20.2574	up	8.5094	up	19.4476	up	14.9405	up		WLB010B01.ab1 WLtestis cDNA 5', mRNA sequence [CN230168]
A_87_P010328	6.81193	up	11.9961	up	5.41609	up	4.43207	up	2.85489	up	3.57279	up	3.96634	up		gonad_EST07391 Embryonic gonad cDNA Library cDNA 5', mRNA sequence [CV859915]
A_87_P020548	3.13645	up	4.25919	up	6.88587	up	2.15252	up	2.29329	up	2.37512	up	2.96558	up		WLB050B01.ab1 WLtestis cDNA 5', mRNA sequence [CN232516]
A_87_P019647	2.99006	up	3.25864	up	7.6549	up	3.0494	up	12.1421	up	11.0579	up	14.2939	up		BC009829 Sin3A associated protein p30-like {Homo sapiens} (exp=-1; wgp=0; cg=0), partial (97%) [TC251586]
A_87_P024508	5.25243	up	5.19475	up	4.12633	up	3.77163	up	5.40717	up	4.19924	up	3.10791	up		finished cDNA, clone ChEST293d10. [BX929959]
A_87_P016381	3.20425	up	5.82268	up	6.78181	up	2.47205	up	7.11457	up	5.50119	up	5.80488	up		finished cDNA, clone ChEST292d1. [CR386574]
A_87_P009023	19.2245	up	32.2104	up	29.4648	up	108.569	up	51.4722	up	24.1264	up	18.4255	up		major histocompatibility class II antigen B-L beta, mRNA, partial cds, beta 1 domain. [U76305]
A_87_P002338	63.8177	up	79.3851	up	136.567	up	30.1428	up	20.8524	up	57.0807	up	82.3603	up		Q40U61_KINRA (Q40U61) ABC transporter, permease protein precursor, partial (8%) [TC299050]
A_87_P001652	2.64796	up	2.59996	up	3.84492	up	2.36471	up	3.4003	up	4.55618	up	4.95241	up		Golgin subfamily A member 3 (Golgin-160)(Golgi complex-associated protein of 170 kDa)(GCP170) [Source:UniProtKB/Swiss-Prot;Acc:Q08378] [ENSGALT00000039857]
A_87_P023295	4.0106	up	2.70018	up	3.13953	up	6.79417	up	3.7327	up	5.61648	up	4.55316	up		finished cDNA, clone ChEST718a17. [BX932876]
A_87_P028597	55.3858	up	36.3839	up	28.289	up	33.0281	up	8.74655	up	13.8698	up	14.4683	up		603809954F1 CSEQCHN74 cDNA clone ChEST794l13 5', mRNA sequence [BU377540]
A_87_P040339	4.78406	up	13.6818	up	14.0018	up	3.027	up	11.5106	up	10.3358	up	6.46765	up
A_87_P032475	2.98396	up	3.56746	up	2.11233	up	4.8869	up	3.28273	up	2.5604	up	2.82793	up
A_87_P041555	10.5751	up	3.19099	up	8.77007	up	5.42139	up	2.10791	up	5.99414	up	2.06258	up
A_87_P028095	3.272	up	3.92224	up	44.9232	up	3.03601	up	22.5332	up	19.3533	up	232.583	up		603509796F1 CSEQCHN57 cDNA clone ChEST440o23 5', mRNA sequence [BU395993]
A_87_P033717	2.55011	up	2.49545	up	3.14854	up	3.85262	up	2.80458	up	4.40688	up	2.80073	up		HSA018563 Nuraminidase {Homo sapiens} (exp=-1; wgp=0; cg=0), partial (29%) [TC262631]
A_87_P003925	4.27285	up	3.75604	up	2.24523	up	4.45968	up	2.17895	up	3.66019	up	4.10728	up		FZD8_MOUSE (Q61091) Frizzled 8 precursor (Frizzled-8) (Fz-8) (mFz8), partial (4%) [TC294108]
A_87_P038831	6.04235	up	9.04653	up	3.69121	up	27.3028	up	15.2634	up	5.82614	up	8.33418	up
A_87_P032432	2.36204	up	3.71496	up	2.80618	up	3.14646	up	4.20389	up	3.54348	up	2.92859	up
A_87_P007831	2.34172	up	2.68831	up	2.89742	up	2.05435	up	3.50897	up	3.62281	up	3.51163	up
A_87_P034186	18.6008	up	14.8131	up	13.1854	up	31.8077	up	6.75744	up	15.7514	up	7.2814	up
A_87_P032515	2.13168	up	4.50206	up	2.75813	up	10.0626	up	6.22252	up	3.9263	up	15.0025	up		603947868F1 CSEQCHN23 cDNA clone ChEST903g18 5', mRNA sequence [BU227441]
A_87_P016279	7.58273	up	9.44525	up	10.3108	up	9.22336	up	9.47103	up	8.57222	up	10.169	up		finished cDNA, clone ChEST225o3. [CR386725]
A_87_P013785	22.238	up	4.28341	up	14.9796	up	5.69355	up	3.58279	up	8.5584	up	6.05855	up		finished cDNA, clone ChEST192f16. [CR391007]
A_87_P003306	7.49181	up	8.61134	up	4.74954	up	18.0947	up	11.4843	up	5.70272	up	4.04715	up		IFNm_F01 Interferon Stimulated Chicken PBL Macrophage cDNA clone IFNm_F01 5' similar to protein tyrosine phosphatase lambda; protein tyrosinephosphatase lamda [], mRNA sequence [CK611625]
A_87_P007335	3.36856	up	3.73333	up	2.0493	up	3.83014	up	2.66628	up	3.77661	up	5.92117	up		O61444_DROME (O61444) Stress activated MAP kinase kinase 4 (CG9738-PA) (RE70055p), partial (4%) [TC299992]
A_87_P017694	8.1955	up	9.55304	up	11.5083	up	4.55916	up	2.20609	up	13.6176	up	2.43964	up		finished cDNA, clone ChEST215g5. [CR353844]
A_87_P030140	87.9046	up	8.7924	up	28.489	up	81.8231	up	10.8072	up	37.6545	up	41.5557	up		603539475F1 CSEQCHN60 cDNA clone ChEST506e20 5', mRNA sequence [BU307787]
A_87_P033536	3.42974	up	2.35126	up	3.0638	up	3.69599	up	2.3942	up	4.85296	up	3.60186	up		603228291F1 CSEQCHL26 cDNA clone ChEST219f24 5', mRNA sequence [BU144112]
A_87_P004462	2.58859	up	4.07177	up	2.35171	up	3.69259	up	2.80175	up	2.78565	up	2.80489	up		Q39GZ0_BURS3 (Q39GZ0) ABC sugar transporter, periplasmic ligand binding protein, partial (5%) [TC266510]
A_87_P008096	3.74343	up	3.63104	up	3.08444	up	2.3721	up	4.30011	up	3.37761	up	2.33732	up
A_87_P003600	3.09714	up	3.69589	up	3.65957	up	2.70245	up	2.57585	up	3.00055	up	2.70631	up
A_87_P006882	9.88479	up	10.4898	up	3.71055	up	31.1146	up	11.8417	up	5.91547	up	5.81063	up
A_87_P033932	5.54529	up	6.53324	up	7.77957	up	2.97663	up	6.59668	up	13.8548	up	10.969	up
A_87_P032092	31.7485	up	26.4806	up	28.6833	up	34.1384	up	27.771	up	46.5782	up	66.7598	up		Junctophilin-3 (Junctophilin type 3)(JP-3)(Trinucleotide repeat-containing gene 22 protein) [Source:UniProtKB/Swiss-Prot;Acc:Q8WXH2] [ENSGALT00000009303]
A_87_P017355	6.54968	up	4.51187	up	6.2979	up	3.43944	up	3.08831	up	3.79604	up	3.62072	up		finished cDNA, clone ChEST428i8. [CR382438]
A_87_P016542	9.82927	up	9.61673	up	12.0455	up	6.63974	up	6.81956	up	7.1179	up	7.01462	up		finished cDNA, clone ChEST557g3. [CR386349]
A_87_P000609	2.34453	up	2.11087	up	3.16584	up	4.01089	up	2.50595	up	5.54189	up	4.85358	up
A_87_P025830	2.28013	up	3.19055	up	4.25864	up	2.08655	up	4.15133	up	4.84687	up	3.26704	up		Protein spire homolog 1 (Spir-1) [Source:UniProtKB/Swiss-Prot;Acc:Q08AE8] [ENSGALT00000022477]
A_87_P033452	2.0933	up	2.71737	up	4.10093	up	2.27431	up	3.23642	up	4.19168	up	4.47782	up		603104192F1 CSEQCHN03 cDNA clone ChEST40h24 5', mRNA sequence [BU201603]
A_87_P012131	4.07933	up	4.034	up	4.25196	up	2.60532	up	4.62036	up	3.8418	up	3.79052	up		finished cDNA, clone ChEST811g22. [CR407357]
A_87_P000320	2.53578	up	2.69139	up	2.77929	up	2.11029	up	2.10914	up	2.97982	up	3.85096	up
A_87_P024019	11.7177	up	7.11003	up	12.6952	up	11.5181	up	18.8565	up	21.5033	up	5.47415	up		finished cDNA, clone ChEST1021n11. [BX931202]
A_87_P038791	11.9434	up	6.17135	up	2.94979	up	8.45937	up	2.7028	up	3.02066	up	2.80306	up
A_87_P003379	2.44524	up	2.06872	up	2.41137	up	4.04223	up	2.73447	up	3.26915	up	2.72832	up
A_87_P027766	2.65415	up	2.82964	up	3.68851	up	2.05036	up	2.39522	up	3.31094	up	2.91193	up		603670220F1 CSEQRBL06 cDNA clone ChEST613g6 5', mRNA sequence [BU413893]
A_87_P029292	8.69879	up	3.87948	up	51.6334	up	9.13338	up	14.9122	up	116.281	up	75.1221	up		604168980F1 CSEQCHN68 cDNA clone ChEST1028p20 5', mRNA sequence [BU348091]
A_87_P025178	3.57434	up	5.32635	up	6.67973	up	5.45722	up	6.4961	up	8.40219	up	7.84504	up
A_87_P019818	9.22953	up	5.8332	up	3.88586	up	6.60046	up	2.87604	up	6.25449	up	7.87757	up		brain_EST06905 Brain cDNA Library cDNA 3', mRNA sequence [CO763713]
A_87_P024644	3.27569	up	2.28716	up	2.64237	up	2.8931	up	2.03714	up	3.59685	up	5.43037	up		finished cDNA, clone ChEST550b12. [BX929654]
A_87_P006312	11.8391	up	4.4146	up	12.2622	up	3.26224	up	2.0255	up	29.501	up	5.25012	up		AF440758 vitelliform macular dystrophy 2-like protein 3 {Homo sapiens} (exp=-1; wgp=0; cg=0), partial (60%) [TC302465]
A_87_P002422	19.7182	up	32.3774	up	34.694	up	16.5482	up	25.6901	up	26.8139	up	18.882	up		4021548 1GAL - Chicken Intestinal Lymphocyte cDNA clone 1GAL_46C14 5', mRNA sequence [CD737309]
A_87_P029380	7.6214	up	6.98164	up	46.3331	up	4.59584	up	7.6555	up	21.8963	up	54.1381	up		603519327F1 CSEQCHN67 cDNA clone ChEST460e7 5', mRNA sequence [BU342474]
A_87_P025468	10.2811	up	11.3125	up	8.07021	up	9.2128	up	8.20748	up	8.78808	up	8.71878	up		603847702F1 CSEQRBN22 cDNA clone ChEST839c2 5', mRNA sequence [BU478602]
A_87_P003232	13.8582	up	14.4325	up	14.2707	up	7.27846	up	7.50413	up	13.3909	up	10.7959	up
A_87_P014416	5.7814	up	3.54555	up	2.03189	up	5.87375	up	2.54429	up	3.05932	up	3.35977	up		finished cDNA, clone ChEST994k7. [CR390025]
A_87_P016792	6.29528	up	16.5204	up	8.21107	up	9.36285	up	7.46354	up	5.48955	up	2.97504	up		finished cDNA, clone ChEST213a18. [CR385968]
A_87_P026153	6.06169	up	7.66095	up	5.08053	up	12.8347	up	8.27826	up	3.74822	up	5.97011	up		AF063890 focal adhesion kinase-related protein {Rattus norvegicus} (exp=-1; wgp=0; cg=0), partial (63%) [TC259909]
A_87_P022291	2.52547	up	2.80496	up	2.90628	up	2.54176	up	2.14058	up	2.40122	up	2.4967	up		finished cDNA, clone ChEST76d1. [BX935050]
A_87_P040115	3.94878	up	5.77988	up	2.76455	up	7.52528	up	4.71005	up	2.30288	up	2.97353	up
A_87_P020044	4.9481	up	5.74288	up	5.84861	up	2.28369	up	5.69383	up	8.52484	up	5.8773	up		brain_EST02670 Brain cDNA Library cDNA 3', mRNA sequence [CO759478]
A_87_P032673	14.8522	up	13.8467	up	13.8717	up	9.10845	up	9.10845	up	9.32295	up	9.87536	up		603796753F1 CSEQCHN23 cDNA clone ChEST761j13 5', mRNA sequence [BU222836]
A_87_P014761	20.3562	up	18.7393	up	29.4467	up	4.17545	up	3.62848	up	7.77505	up	6.71461	up		finished cDNA, clone ChEST74g18. [CR389538]
A_87_P010642	4.98115	up	4.03603	up	2.16777	up	6.61326	up	3.75956	up	4.58546	up	4.80163	up		gonad_EST02597 Embryonic gonad cDNA Library cDNA 5', mRNA sequence [CV855121]
A_87_P034843	11.1586	up	7.77213	up	4.17241	up	10.7088	up	3.34635	up	5.72483	up	4.10103	up		pgm2n.pk005.j11 Normalized Chicken Breast Muscle, Leg Muscle, and Epiphyseal Growth Plate cDNA library (pgm2n) cDNA clone pgm2n.pk005.j11 5' similar to sp [BM489834]
A_87_P010569	5.07427	up	4.1411	up	4.90048	up	2.18194	up	3.34964	up	3.96208	up	3.86467	up		NMNA1_HUMAN (Q9HAN9) Nicotinamide mononucleotide adenylyltransferase 1 (NMN adenylyltransferase 1) , partial (86%) [TC279535]
A_87_P026465	2.46948	up	2.42024	up	2.03005	up	4.98526	up	5.64567	up	3.10268	up	2.03817	up		Q32PQ1_BRARE (Q32PQ1) Hatching gland gene 1, partial (20%) [TC279126]
A_87_P029634	6.16016	up	6.16733	up	6.06874	up	4.39933	up	4.66735	up	6.60028	up	6.15697	up
A_87_P011629	3.355	up	3.26827	up	2.93132	up	4.48239	up	2.37081	up	2.17187	up	3.03955	up		finished cDNA, clone ChEST692i4. [CR523412]
A_87_P026808	3.43543	up	3.94872	up	4.24993	up	3.28446	up	4.19391	up	6.35588	up	5.33629	up
A_87_P019955	2.44841	up	4.43172	up	2.14843	up	3.45171	up	3.45605	up	3.47006	up	4.70991	up
A_87_P011054	2.8915	up	3.6615	up	3.41273	up	3.05013	up	2.85088	up	4.65875	up	3.18053	up		finished cDNA, clone ChEST996i20. [CR524211]
A_87_P011764	8.22338	up	6.20545	up	3.6772	up	54.0181	up	42.7147	up	12.0879	up	14.8509	up		finished cDNA, clone ChEST594b6. [CR523215]
A_87_P038619	5.24961	up	8.27512	up	10.2708	up	15.1376	up	14.0396	up	6.86126	up	9.58264	up
A_87_P029135	2.65178	up	2.21154	up	2.0412	up	2.31597	up	2.28228	up	2.32552	up	2.234	up		HSRY1NAB nucleic acid binding protein {Homo sapiens} (exp=-1; wgp=0; cg=0), partial (64%) [TC284766]
A_87_P011618	2.69153	up	2.50562	up	2.6559	up	2.39198	up	2.02791	up	2.26618	up	2.60297	up		finished cDNA, clone ChEST900m12. [CR523425]
A_87_P021568	9.40799	up	13.1567	up	10.3915	up	10.2489	up	4.19313	up	13.5725	up	19.4233	up		finished cDNA, clone ChEST565n21. [BX950576]
A_87_P001357	4.97311	up	8.82893	up	13.5216	up	8.6619	up	27.3248	up	32.1007	up	14.067	up		Q69ZH5_MOUSE (Q69ZH5) MKIAA1527 protein (Fragment), partial (19%) [TC294899]
A_87_P030337	5.895	up	13.9875	up	8.29035	up	8.06021	up	6.9815	up	7.8791	up	7.77537	up
A_87_P019735	13.5242	up	41.2596	up	18.2002	up	74.1809	up	39.9562	up	40.2002	up	30.633	up		Q4SC99_TETNG (Q4SC99) Chromosome undetermined SCAF14659, whole genome shotgun sequence, partial (21%) [TC289084]
A_87_P006740	2.36842	up	3.10106	up	3.41488	up	2.36323	up	2.79619	up	2.87164	up	4.38723	up		pgr1n.pk008.a17 Normalized chicken reproductive tract cDNA library (pgr1n) cDNA clone pgr1n.pk008.a17 5' similar to no significant hits (pLog(P) > 4), mRNA sequence [CD218786]
A_87_P015902	3.39166	up	2.46491	up	5.28334	up	5.6216	up	12.2028	up	10.0324	up	6.43498	up		finished cDNA, clone ChEST347b11. [CR387313]
A_87_P021475	3.90472	up	2.47182	up	3.42219	up	2.15669	up	2.40428	up	3.57503	up	2.91909	up		finished cDNA, clone ChEST813d11. [BX950760]
A_87_P029465	3.95271	up	3.70245	up	2.24579	up	5.20378	up	3.82914	up	4.77454	up	5.92803	up		HEY1_CANFA (Q9TSZ2) Hairy/enhancer-of-split related with YRPW motif 1 (Hairy and enhancer of split related 1) (HESR-1), partial (78%) [TC300566]
A_87_P000203	20.4324	up	3.59116	up	23.4292	up	3.80195	up	3.35126	up	14.4347	up	14.8641	up
A_87_P004388	4.88176	up	6.62877	up	3.68322	up	12.2309	up	9.06226	up	4.62549	up	4.82137	up
A_87_P011119	3.92925	up	3.90398	up	4.3556	up	4.68404	up	3.23213	up	4.63909	up	5.06362	up		finished cDNA, clone ChEST336k19. [CR524133]
A_87_P029183	5.29969	up	10.3288	up	5.33528	up	5.89306	up	8.06406	up	4.95624	up	9.84865	up
A_87_P008206	2.00439	up	3.40726	up	2.70583	up	2.8008	up	3.34803	up	2.59027	up	3.0961	up
A_87_P006139	4.05482	up	4.35948	up	28.1818	up	7.02055	up	28.5073	up	12.6338	up	5.33447	up		BX274345 AGENAE multi-tissues normalized and once-subtracted cDNA library (gcal) cDNA clone gcal0006.n.02 3prim, mRNA sequence [BX274345]
A_87_P003936	2.89087	up	4.31786	up	2.11641	up	3.79005	up	2.99613	up	2.38088	up	2.0632	up		Q80WC8_MOUSE (Q80WC8) Hist2h4 protein (Fragment), partial (93%) [TC292019]
A_87_P028661	3.01753	up	5.37744	up	3.68021	up	3.28092	up	6.75399	up	5.29711	up	5.52679	up		P70320_MOUSE (P70320) Tousled-like kinase, partial (71%) [TC285020]
A_87_P007536	3.5584	up	4.33888	up	2.66972	up	3.67606	up	2.67086	up	2.60986	up	2.95634	up		Q9HFX4_CANAL (Q9HFX4) Agglutinin-like protein (Fragment), partial (3%) [TC295245]
A_87_P041190	9.38274	up	4.74624	up	2.9976	up	4.76837	up	3.79599	up	2.95079	up	2.84043	up
A_87_P010356	3.91223	up	4.86134	up	3.95877	up	3.31679	up	4.1845	up	5.70431	up	3.79336	up
A_87_P029415	6.09008	up	8.53952	up	3.80909	up	14.6366	up	8.24587	up	3.27246	up	2.56625	up		603519639F1 CSEQCHN67 cDNA clone ChEST460n9 5', mRNA sequence [BU340482]
A_87_P016503	3.53901	up	5.47636	up	3.48964	up	2.45478	up	2.90948	up	3.33759	up	4.3407	up		finished cDNA, clone ChEST234o21. [CR386398]
A_87_P021046	5.42871	up	4.44242	up	6.63627	up	4.11965	up	4.11965	up	3.98946	up	4.65399	up		mdvn126_c07 Marek's disease virus-infected spleen cDNA, mRNA sequence [CF255280]
A_87_P002118	5.24831	up	5.62333	up	4.42741	up	6.19517	up	3.24914	up	2.05573	up	2.82921	up		O82036_PETCR (O82036) BZIP DNA-binding protein, partial (7%) [TC302488]
A_87_P012241	2.5482	up	4.29665	up	4.41672	up	2.7255	up	3.67822	up	3.11208	up	4.03925	up		finished cDNA, clone ChEST789a14. [CR407189]
A_87_P015149	2.91887	up	3.18213	up	2.70329	up	2.38466	up	2.84633	up	3.0946	up	2.7126	up		finished cDNA, clone ChEST168n22. [CR388913]
A_87_P037351	2.046	up	3.47934	up	2.0892	up	6.54115	up	5.38867	up	5.33166	up	4.76268	up		AJ444397 dkfz426 cDNA clone 41d17r1, mRNA sequence [AJ444397]
A_87_P013217	3.96773	up	4.94315	up	6.83605	up	2.88022	up	2.19515	up	5.73561	up	4.90138	up		finished cDNA, clone ChEST884h13. [CR405754]
A_87_P037552	3.92304	up	4.46146	up	2.1925	up	4.17073	up	4.09662	up	2.90464	up	2.63379	up		pat.pk0043.d4.f chicken activated T cell cDNA cDNA clone pat.pk0043.d4.f 5', mRNA sequence [AI981167]
A_87_P020822	3.22775	up	3.641	up	3.51133	up	3.02878	up	3.27013	up	3.57311	up	2.73752	up		BX273195 AGENAE multi-tissues normalized and once-subtracted cDNA library (gcal) cDNA clone gcal0006.e.06 3prim, mRNA sequence [BX273195]
A_87_P003700	4.06327	up	4.60253	up	3.52497	up	4.66953	up	3.14817	up	2.37963	up	2.61843	up		brain_EST06437 Brain cDNA Library cDNA 3', mRNA sequence [CO763245]
A_87_P016809	25.3648	up	27.1946	up	20.2122	up	30.8009	up	14.3328	up	19.9864	up	17.2998	up		finished cDNA, clone ChEST156k5. [CR385948]
A_87_P005880	2.63812	up	5.4348	up	4.72642	up	2.7809	up	4.93707	up	5.80791	up	3.82657	up
A_87_P017173	3.6779	up	3.6854	up	3.52158	up	2.16593	up	2.88592	up	3.00268	up	3.77077	up		finished cDNA, clone ChEST600i21. [CR385369]
A_87_P026679	17.4815	up	8.81872	up	3.37222	up	14.5252	up	5.76798	up	3.55136	up	4.67125	up		603213113F1 CSEQRBN13 cDNA clone ChEST195j4 5', mRNA sequence [BU447527]
A_87_P003269	10.3342	up	11.6876	up	13.0419	up	5.25935	up	6.62439	up	14.3566	up	12.1937	up		Q2T5J7_BURTA (Q2T5J7) Gp31, partial (5%) [TC283162]
A_87_P007186	3.59363	up	3.02696	up	5.31217	up	2.99832	up	4.41861	up	6.22665	up	7.66636	up
A_87_P041113	4.9906	up	3.70947	up	4.26722	up	3.4738	up	2.57987	up	3.8803	up	3.30601	up
A_87_P030042	9.0735	up	9.43795	up	6.75066	up	8.62012	up	4.20949	up	5.36009	up	5.287	up
A_87_P033581	4.38449	up	5.13733	up	3.40394	up	2.74498	up	2.43716	up	3.903	up	3.53335	up		603136130F1 CSEQCHL25 cDNA clone ChEST120l8 5', mRNA sequence [BU142598]
A_87_P029699	2.57847	up	5.8499	up	2.85085	up	8.72767	up	7.17691	up	5.52036	up	7.05123	up		KIF1A_HUMAN (Q12756) Kinesin-like protein KIF1A (Axonal transporter of synaptic vesicles), partial (22%) [TC295701]
A_87_P013927	2.05232	up	2.16506	up	2.40849	up	5.04811	up	4.98965	up	3.36543	up	5.04884	up		finished cDNA, clone ChEST620p16. [CR390790]
A_87_P028310	6.18081	up	7.21975	up	6.22411	up	25.295	up	22.02	up	11.5284	up	7.10079	up		Q4TFK3_TETNG (Q4TFK3) Chromosome undetermined SCAF4413, whole genome shotgun sequence. (Fragment), partial (6%) [TC264802]
A_87_P007037	3.25839	up	3.59103	up	4.68564	up	3.70462	up	6.75242	up	4.7951	up	3.18403	up
A_87_P030907	2.09444	up	3.31527	up	3.71318	up	2.49681	up	4.16994	up	4.86642	up	3.67738	up		603862758F1 CSEQCHN54 cDNA clone ChEST876d15 5', mRNA sequence [BU277203]
A_87_P019695	4.61755	up	5.19431	up	2.42377	up	15.4743	up	10.8546	up	4.03584	up	4.30097	up		spleen_EST01216 Spleen cDNA Library cDNA 3', mRNA sequence [CO765490]
A_87_P016308	4.15748	up	7.20212	up	3.95367	up	3.50035	up	4.55701	up	4.45348	up	4.45348	up		finished cDNA, clone ChEST185l21. [CR386687]
A_87_P034238	9.92827	up	28.9041	up	6.49988	up	40.8464	up	12.324	up	3.82996	up	4.94171	up		603146392F1 CSEQCHL17 cDNA clone ChEST146g23 5', mRNA sequence [BU122018]
A_87_P025039	3.39454	up	4.78996	up	3.07515	up	6.91985	up	5.32744	up	2.77225	up	2.34179	up		BX266518 AGENAE multi-tissues normalized and once-subtracted cDNA library (gcal) cDNA clone gcal0010.p.23 5prim, mRNA sequence [BX266518]
A_87_P042029	11.7082	up	15.8047	up	9.09855	up	2.56257	up	4.28679	up	4.80153	up	3.23569	up
A_87_P032958	14.7471	up	11.3303	up	14.2365	up	4.14803	up	5.40529	up	3.61514	up	5.07447	up		NM_061587 Y51H7BR.3 {Caenorhabditis elegans} (exp=-1; wgp=0; cg=0), partial (14%) [TC277907]
A_87_P021998	3.788	up	12.2199	up	4.33393	up	2.44177	up	2.63086	up	2.91189	up	3.83771	up		finished cDNA, clone ChEST756n14. [BX935690]
A_87_P021350	9.08376	up	8.87466	up	7.24307	up	14.8339	up	4.35544	up	5.34927	up	2.89186	up		LYAM3_MOUSE (Q01102) P-selectin precursor (Granule membrane protein 140) (GMP-140) (PADGEM) (Leukocyte-endothelial cell adhesion molecule 3) (LECAM3) (CD62P antigen), partial (18%) [TC286958]
A_87_P011511	2.25664	up	3.18614	up	2.99045	up	2.88046	up	2.43129	up	3.64762	up	5.82467	up		finished cDNA, clone ChEST85a10. [CR523592]
A_87_P022340	4.67994	up	5.36148	up	10.0163	up	3.72373	up	6.07896	up	5.10586	up	4.70437	up		finished cDNA, clone ChEST153e12. [BX934943]
A_87_P007529	3.39113	up	2.96449	up	2.78477	up	3.05603	up	2.7973	up	3.1756	up	3.02909	up
A_87_P015272	6.72935	up	5.86092	up	9.35584	up	5.22129	up	10.0404	up	12.6867	up	6.76018	up		finished cDNA, clone ChEST876g24. [CR388736]
A_87_P031553	55.7215	up	7.9872	up	8.97469	up	19.3552	up	2.10772	up	7.25659	up	2.96867	up
A_87_P031892	4.39067	up	4.68353	up	3.99731	up	2.25819	up	2.5691	up	3.01803	up	3.02057	up		CUL5_HUMAN (Q93034) Cullin-5 (CUL-5) (Vasopressin-activated calcium-mobilizing receptor) (VACM-1), complete [TC257924]
A_87_P013779	5.49817	up	3.20157	up	6.5759	up	4.24877	up	5.23468	up	3.90716	up	3.48823	up		finished cDNA, clone ChEST192c20. [CR391016]
A_87_P012473	9.70151	up	8.3497	up	11.7074	up	6.06628	up	4.49629	up	6.09314	up	3.91892	up		finished cDNA, clone ChEST932f4. [CR406868]
A_87_P003805	5.58783	up	7.86191	up	3.39028	up	19.6218	up	12.8542	up	4.25199	up	4.58602	up		Q58D52_BOVIN (Q58D52) TRAF3-interacting JNK-activating modulator, partial (31%) [TC255678]
A_87_P014818	5.76718	up	5.64687	up	8.5358	up	2.44132	up	4.79087	up	6.97069	up	4.836	up		finished cDNA, clone ChEST184e23. [CR389439]
A_87_P004167	7.82558	up	4.54668	up	5.88182	up	13.5187	up	5.32689	up	4.46351	up	5.23587	up
A_87_P010835	2.98951	up	2.8639	up	2.61325	up	2.68379	up	2.86137	up	4.38862	up	2.59098	up		finished cDNA, clone ChEST578k12. [CR733081]
A_87_P009435	8.96015	up	8.89286	up	8.43541	up	4.63666	up	3.15684	up	7.70355	up	7.25953	up		clone cDNA11 microsatellite MCW113 sequence. [L48905]
A_87_P018940	14.4577	up	6.93062	up	3.38923	up	14.4036	up	4.70607	up	4.47457	up	5.05856	up
A_87_P001252	7.41979	up	9.22742	up	5.43269	up	24.6309	up	15.0587	up	6.62217	up	6.50126	up
A_87_P032534	11.5609	up	7.67038	up	3.24088	up	9.54677	up	2.99061	up	3.05278	up	4.66429	up		603399476F1 CSEQCHN23 cDNA clone ChEST291h19 5', mRNA sequence [BU226683]
A_87_P019199	2.85921	up	2.43023	up	2.53119	up	2.14732	up	2.72389	up	2.65283	up	2.22139	up
A_87_P038345	4.21412	up	6.7858	up	4.28173	up	4.00726	up	5.03454	up	5.23454	up	5.53504	up
A_87_P034623	2.92586	up	3.26634	up	4.39924	up	2.49126	up	2.13894	up	3.32527	up	3.18706	up		DAPLE_HUMAN Isoform 2 of Q9P219 - Homo sapiens (Human) [Source:UniprotKB/SpliceVariant;Acc:Q9P219-2] [ENSGALT00000017438]
A_87_P017695	2.40928	up	5.09263	up	5.84962	up	2.68971	up	4.99576	up	11.6486	up	12.5569	up		finished cDNA, clone ChEST239g9. [CR353839]
A_87_P001663	4.62297	up	5.31997	up	3.13519	up	7.12662	up	3.51214	up	3.03978	up	3.34725	up		Q5TDR4_HUMAN (Q5TDR4) OTTHUMP00000031417, partial (4%) [TC290620]
A_87_P037433	2.32439	up	2.11298	up	4.12243	up	2.56728	up	2.32371	up	2.77109	up	2.82344	up		Q4SZX3_TETNG (Q4SZX3) Chromosome undetermined SCAF11458, whole genome shotgun sequence. (Fragment), partial (36%) [TC291104]
A_87_P030262	8.85879	up	11.4942	up	12.139	up	6.34393	up	5.34649	up	9.82418	up	15.3845	up		603738203F1 CSEQCHN56 cDNA clone ChEST631f2 5', mRNA sequence [BU303125]
A_87_P015499	21.6781	up	11.301	up	9.4961	up	4.69666	up	3.69668	up	3.87064	up	4.01078	up		finished cDNA, clone ChEST322k22. [CR387889]
A_87_P019681	3.40079	up	3.82085	up	11.7422	up	6.38593	up	6.81682	up	20.7122	up	29.268	up		spleen_EST01433 Spleen cDNA Library cDNA 3', mRNA sequence [CO765707]
A_87_P022003	17.4936	up	6.41296	up	3.57481	up	11.72	up	4.78941	up	5.15282	up	3.92038	up		finished cDNA, clone ChEST755p10. [BX935682]
A_87_P025929	3.30821	up	2.64097	up	2.20459	up	2.09837	up	2.18134	up	2.10032	up	2.03708	up		603366751F1 CSEQRBN19 cDNA clone ChEST267e13 5', mRNA sequence [BU465664]
A_87_P006788	8.08625	up	15.2811	up	5.75978	up	20.2143	up	7.99885	up	3.05868	up	2.43866	up		Programmed cell death 1 ligand 2 Precursor (Programmed death ligand 2)(PD-L2)(PD-1-ligand 2)(PDCD1 ligand 2)(Butyrophilin B7-DC)(B7-DC)(CD273 antigen) [Source:UniProtKB/Swiss-Prot;Acc:Q9BQ51] [ENSGALT00000024242]
A_87_P021108	2.16054	up	3.44792	up	2.84261	up	4.20754	up	2.9914	up	2.23794	up	2.778	up		Q4V312_HUMAN (Q4V312) Colony stimulating factor 2 receptor, alpha, low-affinity (Granulocyte-macrophage), partial (6%) [TC275507]
A_87_P005531	15.2172	up	29.9869	up	12.4319	up	52.0103	up	36.178	up	15.9553	up	14.7544	up		Q2QBD0_9ALPH (Q2QBD0) UL46, partial (3%) [TC296583]
A_87_P031102	5.80714	up	10.5572	up	6.1268	up	13.97	up	13.162	up	13.0931	up	13.5225	up
A_87_P016744	41.7883	up	36.5499	up	19.0449	up	25.3943	up	10.395	up	25.5013	up	17.2682	up		finished cDNA, clone ChEST214h19. [CR386031]
A_87_P005661	4.3372	up	9.45541	up	7.73011	up	5.65389	up	12.9276	up	13.3606	up	15.8959	up		Q4SYF8_TETNG (Q4SYF8) Chromosome undetermined SCAF12073, whole genome shotgun sequence. (Fragment), partial (65%) [TC296612]
A_87_P007085	7.06291	up	5.04013	up	2.22028	up	9.33646	up	2.43893	up	2.00886	up	2.51875	up		Q66IT2_XENLA (Q66IT2) MGC84806 protein, partial (4%) [TC267694]
A_87_P019164	3.53915	up	3.90312	up	2.90771	up	2.12627	up	3.25225	up	2.41499	up	2.62859	up
A_87_P035851	2.34827	up	2.67298	up	2.20095	up	2.37967	up	2.11837	up	2.22825	up	2.14462	up		AJ739127 riken1 cDNA clone 17b14r5, mRNA sequence [AJ739127]
A_87_P012712	53.6793	up	67.2418	up	89.3545	up	49.9309	up	24.9463	up	47.6349	up	80.2942	up		finished cDNA, clone ChEST1021j1. [CR406536]
A_87_P016778	4.53926	up	2.51324	up	3.66621	up	3.54789	up	3.92006	up	3.8402	up	2.33398	up		finished cDNA, clone ChEST237g13. [CR385984]
A_87_P025404	9.24885	up	8.42069	up	3.8817	up	27.0649	up	11.9248	up	6.08542	up	5.25291	up		603844769F1 CSEQRBN22 cDNA clone ChEST831j17 5', mRNA sequence [BU481008]
A_87_P012528	6.47135	up	4.84969	up	2.89382	up	7.56288	up	3.25123	up	3.52697	up	3.18998	up		finished cDNA, clone ChEST725m19. [CR406793]
A_87_P034300	3.02437	up	5.2528	up	5.11748	up	2.09625	up	6.03857	up	2.45648	up	5.2207	up
A_87_P027660	3.96106	up	5.19955	up	2.97914	up	4.60474	up	3.86739	up	5.08139	up	6.07031	up		603962319F1 CSEQRBN09 cDNA clone ChEST939f6 5', mRNA sequence [BU418512]
A_87_P036497	4.99761	up	4.35819	up	3.17201	up	5.96234	up	3.7608	up	6.1681	up	4.67248	up		PREDICTED: hypothetical protein LOC768866 (LOC768866), mRNA. [Source:RefSeq_dna;Acc:XR_026659] [ENSGALT00000012361]
A_87_P018917	2.81604	up	2.75447	up	3.25772	up	2.08615	up	2.65782	up	3.66842	up	3.34012	up		finished cDNA, clone ChEST1003n3. [CR338686]
A_87_P032226	10.0852	up	5.10905	up	2.17112	up	9.59176	up	2.78483	up	2.88232	up	4.04452	up
A_87_P019752	5.63133	up	8.7597	up	5.94665	up	4.38476	up	4.55464	up	7.15306	up	4.9732	up
A_87_P004149	2.60832	up	3.17051	up	2.49799	up	2.76055	up	2.5729	up	3.35061	up	2.77828	up		Q7TPC0_MOUSE (Q7TPC0) Eif5b protein, partial (9%) [TC289980]
A_87_P005451	4.94758	up	12.8043	up	9.40002	up	3.72696	up	7.72818	up	2.70147	up	15.264	up
A_87_P010228	5.53285	up	5.54012	up	3.61055	up	5.86168	up	2.37401	up	4.92068	up	3.82835	up
A_87_P004005	5.12066	up	8.78952	up	5.99651	up	5.44656	up	5.52618	up	8.59027	up	8.61895	up
A_87_P014804	7.26648	up	5.88935	up	4.51752	up	5.613	up	4.73184	up	6.88926	up	6.60512	up		finished cDNA, clone ChEST183e18. [CR389463]
A_87_P025894	16.1683	up	9.00342	up	5.83641	up	6.52323	up	2.61441	up	2.26977	up	3.52437	up		603372334F1 CSEQRBN20 cDNA clone ChEST281c9 5', mRNA sequence [BU466473]
A_87_P002598	4.65509	up	7.21363	up	5.15494	up	4.51356	up	6.0892	up	6.03049	up	6.42175	up
A_87_P001244	3.59267	up	21.5725	up	4.35083	up	3.18813	up	6.37446	up	4.3472	up	3.57602	up		Q3KJ77_PSEPF (Q3KJ77) Glycosyl transferase, family 2, partial (11%) [TC294984]
A_87_P031974	2.46731	up	3.16027	up	2.3804	up	3.971	up	2.65664	up	2.42161	up	2.45985	up		603322795F1 CSEQCHN33 cDNA clone ChEST250n23 5', mRNA sequence [BU239316]
A_87_P017887	5.57925	up	4.52086	up	4.07329	up	3.80936	up	2.35787	up	5.48437	up	6.56114	up		finished cDNA, clone ChEST129e15. [CR353521]
A_87_P031904	3.77878	up	2.7015	up	4.04198	up	2.8389	up	2.08522	up	4.73165	up	5.49187	up
A_87_P037197	6.63412	up	5.73934	up	6.33225	up	10.4989	up	4.70766	up	9.98213	up	8.34809	up		Hypothetical protein. [Source:UniProtKB/TrEMBL;Acc:Q5ZMV1] [ENSGALT00000036354]
A_87_P002738	4.76386	up	3.91399	up	3.94216	up	2.18247	up	3.57429	up	3.50386	up	2.54961	up		NM_001006163 COP9 constitutive photomorphogenic homolog subunit 3 {} (exp=-1; wgp=0; cg=0), complete [TC251317]
A_87_P000085	5.7215	up	10.0467	up	9.98681	up	4.40405	up	11.5056	up	11.1069	up	8.27762	up
A_87_P027733	2.22021	up	2.98472	up	2.06871	up	4.52176	up	3.90189	up	3.96422	up	4.08166	up		603668464F1 CSEQRBL06 cDNA clone ChEST608p15 5', mRNA sequence [BU415529]
A_87_P016492	5.2612	up	6.15246	up	3.02956	up	9.13877	up	5.16923	up	2.87905	up	2.33218	up		finished cDNA, clone ChEST920g23. [CR386412]
A_87_P020999	3.60407	up	5.05832	up	3.75585	up	23.5769	up	15.9994	up	10.6968	up	5.9707	up		pha007_a02 PHA-activated splenocytes cDNA, mRNA sequence [CF257116]
A_87_P011408	3.62156	up	3.26756	up	2.81417	up	3.05751	up	3.16658	up	3.58438	up	3.11946	up		finished cDNA, clone ChEST252m12. [CR523735]
A_87_P020277	4.13798	up	2.31917	up	5.57875	up	2.97097	up	4.20971	up	6.38983	up	3.12409	up		GGEZCB1011C09.g chicken breast muscle - CB1 cDNA clone GGEZCB1011C09, mRNA sequence [CO503635]
A_87_P007179	2.52016	up	2.61269	up	3.09738	up	3.66802	up	3.85995	up	3.68269	up	4.27791	up
A_87_P020096	4.49826	up	3.53998	up	2.13759	up	4.47424	up	2.82019	up	2.71026	up	2.84138	up
A_87_P032351	8.6989	up	13.2152	up	6.80298	up	7.7196	up	8.1101	up	11.5642	up	5.18069	up
A_87_P032243	2.51126	up	2.54042	up	2.7407	up	4.39318	up	2.46257	up	3.21284	up	7.20227	up		naw47e06.y1 Chicken eye (hatched). Unnormalized (naw) cDNA clone naw47e06 5', mRNA sequence [DR427860]
A_87_P028091	2.15457	up	4.60489	up	5.37376	up	2.41819	up	2.2529	up	4.45889	up	5.42445	up		603510623F1 CSEQCHN57 cDNA clone ChEST442m6 5', mRNA sequence [BU396214]
A_87_P003026	7.45533	up	4.10665	up	4.00581	up	6.79298	up	4.58543	up	4.49891	up	3.2726	up
A_87_P031470	3.79936	up	2.2061	up	6.86399	up	2.46098	up	4.96429	up	4.77746	up	3.49681	up		603742979F1 CSEQCHN38 cDNA clone ChEST643m20 5', mRNA sequence [BU259262]
A_87_P007080	3.90968	up	8.77467	up	4.69527	up	6.23069	up	6.13537	up	7.30548	up	10.6567	up		Q4JK66_TRAPH (Q4JK66) Progesterone receptor (Fragment), partial (6%) [TC298716]
A_87_P004153	5.65566	up	6.06781	up	4.5167	up	5.99154	up	5.37698	up	6.79048	up	6.45197	up
A_87_P011594	6.3115	up	6.83553	up	5.64939	up	3.28872	up	4.58407	up	9.59342	up	13.8464	up		finished cDNA, clone ChEST978d8. [CR523460]
A_87_P022414	8.57982	up	14.3063	up	9.38535	up	20.339	up	13.8151	up	13.5336	up	77.8408	up		finished cDNA, clone ChEST558j1. [BX934791]
A_87_P014204	2.8086	up	3.37465	up	2.26414	up	2.93132	up	3.40074	up	2.76505	up	2.23413	up		finished cDNA, clone ChEST942j8. [CR390364]
A_87_P018267	2.08879	up	2.40389	up	3.62193	up	2.92871	up	2.43273	up	4.10388	up	4.77927	up		finished cDNA, clone ChEST402o15. [CR352946]
A_87_P001877	3.96756	up	3.51211	up	2.28335	up	3.75048	up	2.79433	up	3.18981	up	2.54378	up		Q3U441_MOUSE (Q3U441) NOD-derived CD11c +ve dendritic cells cDNA, RIKEN full-length enriched library, clone:F630034M03 product:centaurin, beta 1, full insert sequence, partial (19%) [TC293043]
A_87_P021870	2.95782	up	3.47738	up	3.16879	up	2.3762	up	3.22921	up	2.42917	up	2.22803	up		finished cDNA, clone ChEST428f1. [BX935957]
A_87_P026392	7.39616	up	3.86086	up	5.70327	up	12.2365	up	4.72539	up	4.7354	up	5.50321	up		603770180F1 CSEQRBN14 cDNA clone ChEST702o20 5', mRNA sequence [BU454162]
A_87_P013050	3.12453	up	5.40284	up	5.78761	up	6.02879	up	5.20371	up	9.9437	up	5.80036	up		finished cDNA, clone ChEST636d18. [CR406012]
A_87_P033961	5.48387	up	4.10454	up	7.04898	up	7.8477	up	5.15474	up	6.94494	up	16.196	up		PREDICTED: similar to KIAA0767 protein (LOC425953), mRNA. [Source:RefSeq_dna;Acc:XR_026837] [ENSGALT00000021535]
A_87_P012188	30.9913	up	15.8546	up	21.3105	up	17.516	up	6.83548	up	14.724	up	13.6213	up		finished cDNA, clone ChEST466o6. [CR407267]
A_87_P017877	11.9823	up	5.36307	up	9.94257	up	4.50367	up	3.60606	up	7.12235	up	10.3087	up		finished cDNA, clone ChEST126f11. [CR353533]
A_87_P002016	6.60524	up	4.08881	up	2.89287	up	5.42185	up	2.10257	up	2.88079	up	3.32225	up		Transmembrane protein 136 [Source:UniProtKB/Swiss-Prot;Acc:Q6ZRR5] [ENSGALT00000040848]
A_87_P022577	2.24268	up	2.53886	up	2.39015	up	2.10104	up	2.49656	up	2.81053	up	4.33061	up		finished cDNA, clone ChEST962k3. [BX934476]
A_87_P014800	3.92065	up	4.41188	up	3.75955	up	8.80747	up	7.35756	up	3.64353	up	3.45149	up		finished cDNA, clone ChEST986e22. [CR389467]
A_87_P016464	5.30657	up	3.61211	up	14.11	up	4.83528	up	5.06188	up	17.992	up	9.79721	up		finished cDNA, clone ChEST31m24. [CR386456]
A_87_P006292	6.60589	up	6.68892	up	10.6056	up	10.8633	up	8.84625	up	11.9138	up	9.25495	up
A_87_P029022	5.52142	up	3.38709	up	2.32583	up	2.59737	up	3.38285	up	2.55317	up	4.13894	up
A_87_P021411	2.23703	up	5.78198	up	4.63832	up	6.21515	up	18.1476	up	12.9878	up	9.41105	up		pgn1c.pk011.k12 Chicken lymphoid cDNA library (pgn1c) cDNA clone pgn1c.pk011.k12 5' similar to no significant hits (pLog(P) 4), mRNA sequence [CA786313]
A_87_P014171	10.9935	up	6.91882	up	4.47561	up	3.18547	up	2.09991	up	3.70452	up	2.40751	up		finished cDNA, clone ChEST273e5. [CR390415]
A_87_P001921	2.92421	up	3.82885	up	3.80761	up	4.37215	up	5.54233	up	3.56653	up	3.37727	up		Q6GTW7_HUMAN (Q6GTW7) SELPLG protein, partial (9%) [TC300148]
A_87_P033586	112.015	up	37.048	up	50.2209	up	15.557	up	6.98305	up	12.8396	up	8.43275	up		603136251F1 CSEQCHL25 cDNA clone ChEST120f13 5', mRNA sequence [BU142456]
A_87_P010197	3.7408	up	3.70016	up	2.52079	up	4.68856	up	2.93181	up	5.15149	up	3.80315	up		gonad_EST08136 Embryonic gonad cDNA Library cDNA 5', mRNA sequence [CV860660]
A_87_P026944	3.89421	up	4.59138	up	3.81955	up	4.01992	up	3.43347	up	5.35541	up	4.20932	up		AAKB2_HUMAN (O43741) 5'-AMP-activated protein kinase subunit beta-2 (AMPK beta-2 chain), partial (92%) [TC251210]
A_87_P037266	15.6733	up	12.8733	up	12.5321	up	5.25293	up	5.11861	up	7.59724	up	7.61936	up		Q641P0_MOUSE (Q641P0) ARP3 actin-related protein 3 homolog B, partial (47%) [TC258236]
A_87_P016247	6.2061	up	4.66522	up	7.31472	up	5.52045	up	4.98407	up	7.01859	up	6.6026	up		finished cDNA, clone ChEST36k22. [CR386782]
A_87_P007166	4.41807	up	3.27618	up	7.36166	up	2.53603	up	3.51062	up	5.51814	up	2.8373	up		Q83324_9PARA (Q83324) Matrix protein, partial (5%) [TC301888]
A_87_P005170	3.49389	up	4.91457	up	6.56974	up	2.10945	up	2.08168	up	5.74182	up	5.41477	up
A_87_P011392	2.70292	up	2.54116	up	2.83535	up	2.58933	up	3.02493	up	2.84146	up	2.52561	up		finished cDNA, clone ChEST110n11. [CR523752]
A_87_P015292	7.37362	up	6.11888	up	5.02573	up	3.70773	up	4.13206	up	4.74888	up	3.6619	up		finished cDNA, clone ChEST880d8. [CR388707]
A_87_P009175	7.27265	up	5.24052	up	2.60102	up	7.02011	up	2.8114	up	2.71534	up	3.6064	up		FGF1=fibroblast growth factor 1 {5' region, alternatively spliced, untranslated exon 'RINS'} [chickens, embryos, mRNA Partial, 129 nt]. [S82828]
A_87_P041754	2.47732	up	4.73963	up	2.08418	up	5.74678	up	4.6203	up	2.3675	up	2.4726	up
A_87_P014125	3.33613	up	5.29399	up	4.48192	up	2.12665	up	3.11664	up	2.09729	up	2.10255	up		finished cDNA, clone ChEST440m20. [CR390478]
A_87_P029471	5.14389	up	4.49165	up	7.67666	up	2.37873	up	4.50289	up	4.47385	up	4.26488	up		603406547F1 CSEQCHN66 cDNA clone ChEST314m11 5', mRNA sequence [BU337136]
A_87_P018785	4.12767	up	5.30839	up	7.25492	up	3.0571	up	3.53674	up	5.75131	up	4.61125	up		finished cDNA, clone ChEST1017d13. [CR338866]
A_87_P025159	5.18464	up	7.10257	up	6.91815	up	3.62688	up	3.03572	up	8.40182	up	5.05702	up		BX259855 AGENAE multi-tissues normalized library (gcag) cDNA clone gcag0003c.c.20 3prim, mRNA sequence [BX259855]
A_87_P028477	8.50858	up	4.2558	up	10.4435	up	3.24175	up	4.16582	up	6.95382	up	5.88636	up		603582363F1 CSEQCHN75 cDNA clone ChEST533m15 5', mRNA sequence [BU381953]
A_87_P019514	15.9469	up	29.5834	up	20.3381	up	19.8438	up	23.7608	up	23.0688	up	17.3845	up		spleen_EST03915 Spleen cDNA Library cDNA 3', mRNA sequence [CO768189]
A_87_P023827	2.56864	up	11.5469	up	4.45007	up	2.29193	up	4.91123	up	4.03576	up	3.51053	up		finished cDNA, clone ChEST744c3. [BX931674]
A_87_P032330	4.7369	up	5.51375	up	3.04195	up	6.71561	up	3.78694	up	4.98632	up	4.42449	up		603412128F1 CSEQCHN24 cDNA clone ChEST331g7 5', mRNA sequence [BU232559]
A_87_P022234	7.03322	up	5.0008	up	5.94944	up	3.68888	up	2.93128	up	4.06154	up	3.11722	up		finished cDNA, clone ChEST866d9. [BX935164]
A_87_P027906	12.2447	up	10.6936	up	3.66695	up	13.2855	up	5.69099	up	3.92642	up	5.47128	up		603159209F1 CSEQRBL03 cDNA clone ChEST178a4 5', mRNA sequence [BU409516]
A_87_P027188	3.79045	up	9.30916	up	4.8847	up	8.50493	up	8.50914	up	6.82716	up	9.0046	up
A_87_P012613	3.36414	up	2.99363	up	3.34888	up	3.37565	up	2.5318	up	3.39103	up	3.29552	up		finished cDNA, clone ChEST770a17. [CR406677]
A_87_P003524	5.65412	up	6.46474	up	5.75497	up	3.99727	up	2.87619	up	5.26969	up	4.67355	up
A_87_P039216	4.34703	up	3.66088	up	2.71654	up	7.8513	up	3.76331	up	4.12832	up	3.67334	up
A_87_P014305	4.14982	up	4.70204	up	2.31601	up	2.33695	up	3.45775	up	3.73988	up	4.007	up		finished cDNA, clone ChEST927n16. [CR390202]
A_87_P021308	3.51842	up	4.13266	up	2.22499	up	4.84226	up	4.17817	up	3.40783	up	3.51026	up		4034602 1GAL - Chicken Intestinal Lymphocyte cDNA clone 1GAL_82K21 5', mRNA sequence [CD728607]
A_87_P000068	8.93055	up	17.6169	up	4.52119	up	4.03689	up	2.16177	up	2.95986	up	2.95927	up		AK173169 mKIAA1428 protein {Mus musculus} (exp=-1; wgp=0; cg=0), partial (12%) [TC265434]
A_87_P006770	4.66982	up	5.85629	up	13.2356	up	2.18218	up	4.71595	up	16.438	up	16.0783	up
A_87_P002048	5.42102	up	8.39693	up	12.048	up	3.03488	up	4.37922	up	5.2533	up	4.20299	up
A_87_P016766	2.1906	up	2.50875	up	2.57443	up	2.99957	up	3.1234	up	2.25159	up	2.58479	up		finished cDNA, clone ChEST216i16. [CR385997]
A_87_P032281	2.08791	up	4.30768	up	2.68851	up	6.04199	up	5.15753	up	4.36744	up	4.43856	up		603791166F1 CSEQCHN24 cDNA clone ChEST754d17 5', mRNA sequence [BU233304]
A_87_P041888	17.3892	up	9.45542	up	3.70142	up	16.848	up	2.37101	up	3.59589	up	3.69151	up
A_87_P031467	2.33841	up	2.71747	up	2.16515	up	3.28859	up	2.40205	up	2.63596	up	2.3903	up		603746454F1 CSEQCHN38 cDNA clone ChEST652k13 5', mRNA sequence [BU259477]
A_87_P022357	2.65613	up	2.38784	up	11.8081	up	3.76317	up	6.01401	up	20.5008	up	31.6408	up		finished cDNA, clone ChEST149o4. [BX934897]
A_87_P033355	2.38309	up	2.78061	up	3.19362	up	3.03972	up	2.12302	up	4.95322	up	4.54138	up		603953080F1 CSEQCHN03 cDNA clone ChEST916o20 5', mRNA sequence [BU205202]
A_87_P027249	11.3948	up	9.22115	up	3.94633	up	12.4082	up	5.5984	up	4.82843	up	5.11266	up		603233751F1 CSEQRBN09 cDNA clone ChEST233e14 5', mRNA sequence [BU427133]
A_87_P003250	16.3421	up	14.5269	up	18.4018	up	16.8442	up	20.6341	up	25.7181	up	33.7641	up
A_87_P034065	14.9874	up	9.8405	up	18.2344	up	6.08114	up	7.14407	up	8.37829	up	9.95158	up
A_87_P001260	3.44049	up	5.74231	up	12.5805	up	10.7523	up	12.1134	up	5.75299	up	9.74375	up
A_87_P000431	5.33408	up	5.17476	up	7.31802	up	2.60154	up	5.28444	up	4.74925	up	4.76937	up		Q20YZ2_RHOPA (Q20YZ2) Transcriptional regulator, XRE family precursor, partial (14%) [TC278100]
A_87_P019397	2.02889	up	2.03574	up	6.20495	up	2.511	up	4.12241	up	6.06907	up	4.84865	up
A_87_P010169	2.32888	up	2.70734	up	2.25793	up	2.38033	up	3.61419	up	3.16289	up	2.86937	up		gonad_EST08281 Embryonic gonad cDNA Library cDNA 5', mRNA sequence [CV860805]
A_87_P004767	4.49144	up	2.86629	up	3.17159	up	3.17422	up	2.10607	up	2.56833	up	2.42222	up		Q5C2N7_SCHJA (Q5C2N7) SJCHGC09627 protein (Fragment), partial (7%) [TC273695]
A_87_P020123	8.83902	up	9.22168	up	58.9685	up	2.65133	up	4.40533	up	17.433	up	12.8817	up
A_87_P012607	3.75509	up	3.00882	up	6.5695	up	3.55973	up	2.59732	up	5.94174	up	3.91443	up		finished cDNA, clone ChEST767j18. [CR406683]
A_87_P013293	2.65575	up	3.56145	up	2.51682	up	2.43718	up	3.83945	up	4.43605	up	3.6184	up		finished cDNA, clone ChEST212d24. [CR391683]
A_87_P017018	5.2716	up	5.10549	up	3.96064	up	3.33575	up	3.17686	up	2.47739	up	6.66842	up		finished cDNA, clone ChEST310o12. [CR385641]
A_87_P010814	2.14195	up	3.13009	up	2.96893	up	4.40305	up	3.8999	up	2.74522	up	3.59823	up		finished cDNA, clone ChEST699i17. [CR733143]
A_87_P024396	7.04506	up	6.09395	up	5.01721	up	5.13462	up	3.24584	up	5.12849	up	5.17083	up		finished cDNA, clone ChEST592f3. [BX930207]
A_87_P007973	6.15946	up	5.47165	up	25.5326	up	21.2164	up	4.08577	up	44.5853	up	45.5139	up
A_87_P040428	3.19004	up	2.89522	up	4.94852	up	2.10912	up	2.80871	up	5.37396	up	6.91981	up
A_87_P014959	3.13401	up	9.55946	up	10.4257	up	2.6791	up	5.51505	up	6.89283	up	17.6372	up		finished cDNA, clone ChEST505a12. [CR389221]
A_87_P002937	11.8655	up	16.4931	up	71.2321	up	5.45415	up	13.1039	up	30.5871	up	16.8428	up		Q7ZXB8_XENLA (Q7ZXB8) Pabpn1-prov protein, partial (6%) [TC253415]
A_87_P030876	43.0143	up	16.2415	up	24.1235	up	9.62645	up	4.70518	up	20.7556	up	2.91956	up
A_87_P019109	5.10872	up	4.33827	up	3.6853	up	5.1547	up	3.76357	up	5.44244	up	5.08285	up		testis_EST03492 Testis cDNA Library cDNA 3', mRNA sequence [CO772395]
A_87_P016215	2.97247	up	2.79954	up	3.15515	up	2.14975	up	2.70166	up	3.42988	up	3.05582	up		finished cDNA, clone ChEST39d16. [CR386842]
A_87_P024311	2.90951	up	3.40436	up	4.61367	up	2.42594	up	3.01147	up	3.99322	up	3.40753	up		finished cDNA, clone ChEST618c6. [BX930409]
A_87_P038525	5.05504	up	7.34958	up	6.14314	up	16.8298	up	16.8809	up	9.57957	up	8.42948	up
A_87_P025430	20.5733	up	6.6762	up	13.4911	up	25.9652	up	9.48198	up	14.4842	up	15.1326	up		603470540F1 CSEQRBN22 cDNA clone ChEST346o9 5', mRNA sequence [BU480087]
A_87_P021397	6.10673	up	5.57451	up	7.37615	up	2.776	up	4.56911	up	6.33859	up	5.4535	up		Retinoid-binding protein 7 (Cellular retinoic acid-binding protein 4)(CRABP4)(CRBP4)(Cellular retinoic acid-binding protein IV)(CRABP-IV) [Source:UniProtKB/Swiss-Prot;Acc:Q96R05] [ENSGALT00000004142]
A_87_P032094	13.416	up	5.26752	up	6.69038	up	7.42758	up	2.76551	up	5.239	up	3.79574	up		603408628F1 CSEQCHN24 cDNA clone ChEST322g8 5', mRNA sequence [BU236448]
A_87_P040456	7.97122	up	6.22462	up	5.3414	up	7.29026	up	7.18419	up	6.7826	up	5.65305	up
A_87_P026667	17.4864	up	3.30336	up	13.6712	up	5.13483	up	3.48085	up	7.99526	up	5.98336	up		603211959F1 CSEQRBN13 cDNA clone ChEST192f16 5', mRNA sequence [BU447855]
A_87_P030300	8.15461	up	13.866	up	10.7831	up	50.2366	up	48.1376	up	30.1218	up	26.3726	up
A_87_P012574	2.75224	up	2.1121	up	2.04842	up	2.47235	up	3.36341	up	2.23218	up	2.36849	up		finished cDNA, clone ChEST984p1. [CR406726]
A_87_P015549	53.1477	up	23.2391	up	21.1294	up	15.6059	up	5.57094	up	7.4312	up	2.17457	up		finished cDNA, clone ChEST80l2. [CR387819]
A_87_P011681	15.0333	up	13.1037	up	10.4709	up	11.8055	up	10.5084	up	10.6191	up	4.94612	up		finished cDNA, clone ChEST578n24. [CR523344]
A_87_P018971	5.91053	up	7.16594	up	4.54553	up	3.26307	up	2.94735	up	4.14797	up	5.1903	up
A_87_P019762	11.1011	up	15.7363	up	9.06377	up	8.44474	up	6.44369	up	3.36433	up	2.40713	up
A_87_P030505	2.10549	up	2.45409	up	2.72115	up	4.32502	up	8.1585	up	5.10019	up	7.68291	up		Protein KIAA0284 [Source:UniProtKB/Swiss-Prot;Acc:Q9Y4F5] [ENSGALT00000019018]
A_87_P020823	4.84334	up	4.36058	up	2.77713	up	6.23524	up	2.57065	up	3.87673	up	3.14221	up
A_87_P003616	3.14795	up	11.1633	up	7.83534	up	2.14352	up	3.33818	up	5.73169	up	3.62175	up
A_87_P030374	5.72816	up	4.6094	up	3.77169	up	2.58744	up	2.45613	up	3.53295	up	3.01098	up		603742126F1 CSEQCHN56 cDNA clone ChEST641c8 5', mRNA sequence [BU298489]
A_87_P037777	4.98998	up	4.29786	up	6.45595	up	4.46856	up	9.08096	up	11.8088	up	6.44117	up		Molybdenum cofactor synthesis-step 1 protein B splice type I (Fragment). [Source:UniProtKB/TrEMBL;Acc:Q9IAA6] [ENSGALT00000038259]
A_87_P001991	3.66767	up	6.11622	up	5.5916	up	3.59182	up	6.80894	up	5.86039	up	7.86243	up		2ESK_A Chain A, Human Ubiquitin-Conjugating Enzyme (E2) Ubch5b, Wild-Type. {Homo sapiens} (exp=-1; wgp=0; cg=0), partial (80%) [TC283586]
A_87_P024737	3.63826	up	3.83421	up	3.64203	up	2.16284	up	3.17275	up	3.01663	up	2.4126	up		finished cDNA, clone ChEST986e3. [BX929404]
A_87_P032181	3.14191	up	3.91125	up	4.87297	up	2.31621	up	2.43653	up	4.33343	up	2.8977	up		603407746F1 CSEQCHN24 cDNA clone ChEST320k11 5', mRNA sequence [BU235025]
A_87_P038116	3.46378	up	2.22358	up	3.69557	up	2.22892	up	2.39721	up	2.47067	up	2.15814	up		Phosphofructokinase. [Source:UniProtKB/TrEMBL;Acc:Q8AYP9] [ENSGALT00000010571]
A_87_P003111	2.14968	up	2.63771	up	3.73145	up	2.62528	up	3.63231	up	4.58305	up	5.36735	up		AAA_STAS1 (Q49UX4) N-acetylmuramoyl-L-alanine amidase aaa precursor , partial (6%) [TC287010]
A_87_P039811	11.7664	up	18.3331	up	14.8793	up	11.9077	up	16.535	up	26.0096	up	12.0411	up
A_87_P018502	3.0401	up	3.56646	up	3.55933	up	2.59968	up	2.88284	up	3.40433	up	2.96701	up		finished cDNA, clone ChEST828l18. [CR352573]
A_87_P010282	2.59905	up	3.83713	up	2.61254	up	2.84751	up	3.24628	up	5.05579	up	6.59432	up
A_87_P018967	2.63091	up	2.51199	up	3.14787	up	2.68139	up	3.49812	up	3.67457	up	3.37865	up		testis_EST04726 Testis cDNA Library cDNA 3', mRNA sequence [CO773629]
A_87_P039260	3.38055	up	6.75689	up	4.88395	up	9.48188	up	8.43724	up	4.88529	up	3.93038	up
A_87_P021415	12.5309	up	5.00584	up	22.9457	up	7.80171	up	9.4998	up	17.5386	up	15.6264	up		finished cDNA, clone ChEST671n16. [BX950846]
A_87_P008106	3.42767	up	3.10358	up	4.39378	up	4.47716	up	4.6593	up	4.44317	up	4.1009	up
A_87_P031363	3.24973	up	3.52112	up	3.00643	up	3.88798	up	4.4533	up	4.06306	up	4.76693	up		Protein KIAA0284 [Source:UniProtKB/Swiss-Prot;Acc:Q9Y4F5] [ENSGALT00000019018]
A_87_P001892	5.64425	up	4.70029	up	2.9127	up	6.21765	up	3.13003	up	3.32633	up	3.65643	up
A_87_P033519	5.90879	up	9.7657	up	13.7639	up	10.3871	up	8.57729	up	17.0952	up	7.51467	up		603229740F1 CSEQCHL26 cDNA clone ChEST223o10 5', mRNA sequence [BU145123]
A_87_P000883	2.52048	up	3.27532	up	2.90996	up	2.91727	up	4.68059	up	5.77582	up	5.40875	up
A_87_P011774	2.37838	up	3.23869	up	2.30423	up	3.78473	up	2.25207	up	3.89875	up	2.48167	up		finished cDNA, clone ChEST641m13. [CR523198]
A_87_P011874	4.12267	up	2.4868	up	5.98902	up	2.87798	up	3.74628	up	5.11485	up	3.23754	up		finished cDNA, clone ChEST562m1. [CR523050]
A_87_P025645	2.75641	up	2.90023	up	3.68989	up	2.22792	up	2.07943	up	3.60643	up	4.3699	up		Q5T5N2_HUMAN (Q5T5N2) Insulin-degrading enzyme (Insulysin), partial (23%) [TC283223]
A_87_P019643	2.28401	up	2.66109	up	3.97687	up	2.02489	up	3.5278	up	4.77277	up	2.73236	up		spleen_EST02035 Spleen cDNA Library cDNA 3', mRNA sequence [CO766309]
A_87_P010448	2.56709	up	2.53932	up	2.00842	up	3.38127	up	2.97525	up	3.51515	up	3.16008	up		gonad_EST06806 Embryonic gonad cDNA Library cDNA 5', mRNA sequence [CV859330]
A_87_P033003	3.36699	up	4.60574	up	2.97626	up	3.73293	up	3.42341	up	5.18692	up	5.57396	up
A_87_P029543	3.85362	up	5.36069	up	4.0511	up	2.51094	up	2.78973	up	4.65254	up	3.49154	up		NEDD4-binding protein 2-like 2 (Phosphonoformate immuno-associated protein 5) [Source:UniProtKB/Swiss-Prot;Acc:Q92802] [ENSGALT00000013419]
A_87_P013125	2.08169	up	6.32322	up	4.78552	up	4.5964	up	5.60968	up	6.20927	up	7.72571	up		finished cDNA, clone ChEST687o12. [CR405904]
A_87_P006809	6.88397	up	3.06524	up	7.56506	up	2.64555	up	3.98117	up	4.75853	up	4.13691	up
A_87_P041455	2.37104	up	2.58042	up	3.18505	up	2.51522	up	3.02124	up	3.61404	up	2.80874	up
A_87_P023800	2.65539	up	3.51637	up	4.9639	up	2.01107	up	2.70717	up	3.74908	up	3.62237	up		finished cDNA, clone ChEST748m5. [BX931754]
A_87_P024278	3.64681	up	8.32668	up	6.82214	up	5.77958	up	7.49786	up	2.95334	up	2.30344	up		finished cDNA, clone ChEST639o23. [BX930478]
A_87_P028527	6.68653	up	4.30279	up	9.72304	up	4.99897	up	6.92442	up	7.50737	up	7.60862	up		603860627F1 CSEQCHN75 cDNA clone ChEST871f8 5', mRNA sequence [BU380403]
A_87_P007139	8.995	up	7.72631	up	8.20035	up	7.70178	up	4.51548	up	8.4271	up	8.44029	up
A_87_P008756	4.59932	up	3.25049	up	2.11955	up	4.89991	up	2.19838	up	3.4838	up	2.17733	up		Sortilin-related receptor (Sorting protein-related receptor containing LDLR class A repeats) (SorLA) (SorLA-1) (Low-density lipoprotein receptor relative with 11 ligand-binding repeats) (LDLR relative with 11 ligand-binding repeats) (LR11) (Fragment). [Source:UniProtKB/Swiss-Prot;Acc:Q98930] [ENSGALT00000010649]
A_87_P014274	2.42411	up	4.02047	up	4.89195	up	2.00381	up	2.4996	up	5.37766	up	4.87286	up		finished cDNA, clone ChEST936i2. [CR390251]
A_87_P028159	2.8735	up	2.80831	up	3.0146	up	3.62875	up	2.36208	up	2.15106	up	5.8069	up		Q80W52_MOUSE (Q80W52) Madd protein (Fragment), partial (22%) [TC257016]
A_87_P023719	3.57712	up	3.32102	up	2.59243	up	5.21125	up	3.6141	up	3.89894	up	4.86671	up		finished cDNA, clone ChEST789f2. [BX931955]
A_87_P027726	3.74644	up	3.4454	up	2.08382	up	4.97438	up	2.56664	up	3.51875	up	3.55142	up		603668661F1 CSEQRBL06 cDNA clone ChEST609i16 5', mRNA sequence [BU415768]
A_87_P034859	2.1788	up	2.71629	up	3.48004	up	2.08352	up	2.70008	up	2.72431	up	2.58607	up		pgm1n.pk001.n17 Normalized Chicken Breast Muscle, Leg Muscle, and Epiphyseal Growth Plate cDNA library (pgm1n) cDNA clone pgm1n.pk001.n17 5' similar to no significant hits (pLog(P) 4), mRNA sequence [BM485501]
A_87_P038790	13.6694	up	13.7796	up	9.74882	up	9.15525	up	6.08475	up	7.01245	up	5.37176	up
A_87_P002044	3.15841	up	3.12296	up	2.27212	up	5.72538	up	8.57287	up	15.234	up	22.2669	up
A_87_P008019	4.39123	up	8.50317	up	4.65724	up	10.2239	up	9.57911	up	9.72977	up	11.2198	up
A_87_P033832	3.16769	up	2.30894	up	2.99436	up	2.21949	up	2.90135	up	2.99017	up	2.70971	up		Q4T6N0_TETNG (Q4T6N0) Chromosome undetermined SCAF8689, whole genome shotgun sequence. (Fragment), partial (3%) [TC259330]
A_87_P010455	2.75361	up	3.22235	up	2.45033	up	2.90734	up	2.55601	up	3.31035	up	2.76571	up		Q4T8M7_TETNG (Q4T8M7) Chromosome undetermined SCAF7763, whole genome shotgun sequence. (Fragment), partial (4%) [TC274594]
A_87_P003287	5.18164	up	4.60458	up	3.18668	up	12.3762	up	6.37236	up	2.25257	up	2.97289	up
A_87_P014810	20.342	up	13.1914	up	7.42152	up	10.9038	up	3.90602	up	6.94656	up	5.50234	up		finished cDNA, clone ChEST987c11. [CR389450]
A_87_P034958	2.84815	up	5.95355	up	4.44754	up	2.91394	up	3.25727	up	2.40128	up	2.20846	up		Induced by contact to basement membrane 1 protein (Protein ICB-1) [Source:UniProtKB/Swiss-Prot;Acc:Q5TEJ8] [ENSGALT00000001043]
A_87_P018229	5.18055	up	2.90067	up	3.71877	up	3.15195	up	3.64703	up	3.42528	up	2.23789	up		finished cDNA, clone ChEST544m10. [CR352997]
A_87_P000381	6.42793	up	5.56027	up	2.79317	up	6.76551	up	3.52586	up	3.20734	up	4.93638	up
A_87_P010432	5.14155	up	3.747	up	2.01979	up	4.73991	up	2.50536	up	2.54096	up	2.69416	up
A_87_P016845	3.50978	up	12.5043	up	12.9038	up	5.03504	up	12.3815	up	9.84753	up	11.8044	up		finished cDNA, clone ChEST586m10. [CR385896]
A_87_P023177	2.19178	up	2.06282	up	2.27276	up	2.03616	up	2.5273	up	3.00502	up	2.56147	up		finished cDNA, clone ChEST1014i5. [BX933146]
A_87_P006186	4.39705	up	7.51777	up	4.42322	up	12.8544	up	11.0106	up	6.49958	up	5.48036	up
A_87_P020382	3.34085	up	7.43447	up	4.50847	up	11.679	up	10.3434	up	13.4406	up	11.9968	up
A_87_P010375	2.21622	up	2.82076	up	2.60178	up	3.55818	up	6.19929	up	3.39041	up	2.86809	up		HUMTPPIIA tripeptidyl peptidase II {Homo sapiens} (exp=-1; wgp=0; cg=0), partial (27%) [TC289981]
A_87_P018597	3.21833	up	2.02923	up	2.75085	up	2.4083	up	2.4735	up	3.17205	up	2.3482	up		finished cDNA, clone ChEST325l8. [CR352433]
A_87_P012053	2.49774	up	3.38049	up	2.63736	up	3.86257	up	2.75226	up	2.75883	up	4.54673	up		finished cDNA, clone ChEST135d9. [CR407462]
A_87_P024590	5.9251	up	5.77108	up	5.92335	up	2.47524	up	3.94357	up	3.47675	up	6.10043	up		finished cDNA, clone ChEST801l21. [BX929786]
A_87_P010866	6.65959	up	2.98076	up	5.91127	up	3.02099	up	2.71392	up	3.45041	up	3.0592	up		finished cDNA, clone ChEST893g18. [CR732846]
A_87_P017560	3.62833	up	3.13201	up	3.75172	up	2.48758	up	3.0798	up	2.84551	up	2.91877	up		finished cDNA, clone ChEST969m19. [CR354080]
A_87_P015293	2.53755	up	2.16934	up	4.56654	up	2.04942	up	3.28735	up	4.55773	up	2.91604	up		finished cDNA, clone ChEST572i18. [CR388706]
A_87_P025672	4.95371	up	7.07316	up	9.8755	up	4.82939	up	4.88652	up	4.8538	up	5.89958	up		603362885F1 CSEQRBN21 cDNA clone ChEST257i22 5', mRNA sequence [BU472267]
A_87_P004178	10.9726	up	7.1348	up	6.23246	up	4.3282	up	2.70975	up	3.02431	up	2.32025	up		Q6IBR9_HUMAN (Q6IBR9) SLC37A4 protein, partial (42%) [TC279956]
A_87_P025190	3.1217	up	2.97631	up	5.15016	up	2.13987	up	4.53658	up	5.01372	up	4.16114	up		F-box only protein 31 [Source:UniProtKB/Swiss-Prot;Acc:Q5XUX0] [ENSGALT00000009283]
A_87_P041709	8.93341	up	11.4278	up	7.85862	up	10.7566	up	10.6989	up	14.6952	up	7.5656	up
A_87_P019401	3.70543	up	3.91237	up	2.99938	up	3.87989	up	2.40961	up	2.94801	up	2.94801	up
A_87_P038797	2.08495	up	3.83862	up	3.8194	up	2.23352	up	3.10091	up	4.1386	up	3.35556	up
A_87_P028227	4.09235	up	4.09352	up	5.68393	up	3.73105	up	8.12231	up	8.7371	up	8.17302	up		603802743F1 CSEQCHN57 cDNA clone ChEST776f11 5', mRNA sequence [BU389208]
A_87_P028615	2.21987	up	2.28462	up	5.13926	up	2.44912	up	3.95742	up	9.55362	up	10.4934	up
A_87_P025621	4.5688	up	2.7917	up	8.16601	up	2.18946	up	3.46357	up	4.8469	up	3.21949	up		603772843F1 CSEQRBN19 cDNA clone ChEST709e11 5', mRNA sequence [BU464390]
A_87_P026248	12.8326	up	18.5112	up	13.8595	up	42.1238	up	19.1634	up	11.0021	up	14.2297	up		603768715F1 CSEQRBN14 cDNA clone ChEST698n3 5', mRNA sequence [BU457226]
A_87_P003359	6.98688	up	8.18039	up	10.0137	up	3.30604	up	3.09623	up	4.63875	up	4.03339	up		RIR2B_PONPY (Q5R9G0) Ribonucleoside-diphosphate reductase M2 subunit B , partial (93%) [TC259610]
A_87_P032581	5.11289	up	10.559	up	5.98191	up	9.58092	up	8.31324	up	9.234	up	9.41563	up
A_87_P020190	3.51848	up	3.14191	up	3.45404	up	3.38008	up	3.22113	up	4.16243	up	4.18623	up
A_87_P027663	2.63112	up	3.38394	up	4.0736	up	2.65062	up	4.39516	up	4.17383	up	4.43013	up		TNF receptor-associated factor 2 (Tumor necrosis factor type 2 receptor-associated protein 3) [Source:UniProtKB/Swiss-Prot;Acc:Q12933] [ENSGALT00000014665]
A_87_P023556	3.56642	up	2.97719	up	3.65601	up	3.01742	up	3.06945	up	3.82988	up	3.28409	up		finished cDNA, clone ChEST355n21. [BX932291]
A_87_P037399	8.27532	up	11.269	up	4.39212	up	9.85981	up	4.02166	up	3.06889	up	2.01311	up
A_87_P041494	5.54779	up	5.8567	up	5.04248	up	14.3994	up	5.87746	up	10.1376	up	5.99388	up
A_87_P015083	5.45074	up	3.75011	up	6.88694	up	6.57822	up	3.70405	up	6.63824	up	13.0808	up		finished cDNA, clone ChEST830g7. [CR389015]
A_87_P037347	3.68701	up	3.0487	up	3.17444	up	2.16811	up	4.01121	up	3.24228	up	2.38559	up		Q812F2_MOUSE (Q812F2) Translocase of outer mitochondrial membrane 34a, partial (42%) [TC260667]
A_87_P028563	2.33793	up	5.42965	up	4.6828	up	2.16555	up	5.7432	up	4.25286	up	6.57394	up		603811538F1 CSEQCHN74 cDNA clone ChEST798l9 5', mRNA sequence [BU378903]
A_87_P006654	4.83885	up	10.4696	up	5.11862	up	6.50765	up	6.69599	up	3.64327	up	3.15639	up		Q789D2_CHICK (Q789D2) Reverse transcriptase (Fragment), partial (12%) [TC256738]
A_87_P030597	6.163	up	4.32225	up	2.47547	up	4.85261	up	2.97719	up	3.87913	up	3.87008	up
A_87_P017907	6.48401	up	3.97992	up	6.22949	up	3.44935	up	5.20966	up	7.05227	up	5.63481	up		finished cDNA, clone ChEST249l9. [CR353491]
A_87_P032636	3.12508	up	4.42925	up	6.90153	up	2.75683	up	3.47529	up	7.44808	up	5.87206	up		BC033858 SLC44A3 protein {Homo sapiens} (exp=-1; wgp=0; cg=0), partial (31%) [TC290550]
A_87_P033635	2.10903	up	2.83551	up	3.48067	up	2.3122	up	3.4266	up	5.08907	up	2.10645	up		603137560F1 CSEQCHL25 cDNA clone ChEST124g15 5', mRNA sequence [BU141433]
A_87_P001527	3.18694	up	3.26468	up	2.02328	up	6.25814	up	4.11639	up	3.75793	up	4.21968	up
A_87_P029364	67.8743	up	41.2926	up	23.9874	up	15.1316	up	8.92176	up	9.78961	up	12.2829	up
A_87_P016843	4.18449	up	4.56734	up	3.45341	up	2.09637	up	2.50409	up	2.77801	up	2.09182	up		finished cDNA, clone ChEST585d3. [CR385898]
A_87_P025675	52.9838	up	13.8501	up	7.58795	up	12.7766	up	4.02725	up	5.86924	up	4.71331	up		603760032F1 CSEQRBN21 cDNA clone ChEST677o7 5', mRNA sequence [BU472180]
A_87_P040671	4.66316	up	3.57276	up	2.64134	up	4.77661	up	3.233	up	3.10962	up	4.35623	up
A_87_P021405	2.31768	up	7.6567	up	2.69104	up	4.52635	up	3.76635	up	4.88092	up	3.6891	up
A_87_P030829	4.12509	up	4.19084	up	5.13615	up	2.32487	up	3.03378	up	4.81086	up	4.2601	up		Q5NDE8_CHICK (Q5NDE8) Glycosyltransferase, partial (16%) [TC286035]
A_87_P039821	12.282	up	10.6712	up	4.72124	up	12.9767	up	6.83199	up	4.88635	up	5.35365	up
A_87_P015826	6.10189	up	8.95349	up	47.2294	up	2.47104	up	4.89795	up	15.6522	up	14.0669	up		finished cDNA, clone ChEST21f20. [CR387420]
A_87_P000517	4.56395	down	14.7782	down	13.4826	down	5.12944	down	15.5466	down	10.8189	down	30.2832	down
A_87_P015615	3.82601	down	6.89088	down	6.55706	down	3.25295	down	8.76075	down	4.36641	down	4.09242	down		finished cDNA, clone ChEST530m23. [CR387721]
A_87_P020342	3.02336	down	2.77256	down	3.73114	down	2.38801	down	2.83477	down	2.54723	down	2.92542	down		GGEZHC1022E04.g HC1 cDNA clone GGEZHC1022E04, mRNA sequence [CO420949]
A_87_P017915	4.28558	down	5.05157	down	5.10333	down	2.46067	down	3.03364	down	4.21221	down	2.84732	down		finished cDNA, clone ChEST248d11. [CR353475]
A_87_P003741	2.21157	down	2.03915	down	3.80141	down	3.26001	down	3.58777	down	4.06959	down	5.47722	down
A_87_P023932	3.53812	down	4.85156	down	3.98886	down	6.40336	down	8.24726	down	7.90723	down	10.923	down		finished cDNA, clone ChEST655l21. [BX931433]
A_87_P013896	2.54276	down	7.02573	down	3.53142	down	2.96908	down	6.56683	down	3.07098	down	2.81308	down		finished cDNA, clone ChEST969h24. [CR390841]
A_87_P007229	2.40142	down	2.22151	down	2.29103	down	2.01234	down	4.29861	down	3.33115	down	5.34473	down
A_87_P040495	4.18029	down	3.76469	down	5.92424	down	3.30679	down	2.83664	down	5.12675	down	4.03701	down
A_87_P005790	2.70115	down	3.73522	down	2.53447	down	2.88575	down	2.26627	down	3.26567	down	4.3913	down
A_87_P026820	2.72856	down	2.29438	down	2.96844	down	2.52833	down	3.24376	down	4.59314	down	3.31829	down		603019247F1 CSEQRBN11 cDNA clone ChEST32m12 5', mRNA sequence [BU443306]
A_87_P000239	2.17441	down	2.30814	down	2.50273	down	2.27857	down	2.4081	down	2.68661	down	4.1608	down		Q8PY42_METMA (Q8PY42) Conserved protein, partial (6%) [TC262198]
A_87_P006547	6.40469	down	3.26024	down	4.92754	down	4.83536	down	3.36336	down	5.29711	down	3.55829	down		Laminin subunit alpha-2 Precursor (Laminin M chain)(Merosin heavy chain) [Source:UniProtKB/Swiss-Prot;Acc:P24043] [ENSGALT00000022704]
A_87_P010968	13.0287	down	16.1612	down	21.8885	down	11.8771	down	13.3015	down	27.4358	down	23.3299	down		finished cDNA, clone ChEST817b2. [CR524337]
A_87_P005914	4.38632	down	11.9463	down	16.0556	down	10.7826	down	18.7118	down	92.8449	down	75.4975	down
A_87_P028737	2.20852	down	6.16444	down	3.15848	down	3.526	down	4.99323	down	2.38162	down	5.96378	down		603588857F1 CSEQCHN74 cDNA clone ChEST549a16 5', mRNA sequence [BU372905]
A_87_P031626	2.85761	down	3.03975	down	3.99553	down	2.66481	down	2.64494	down	3.33274	down	3.95646	down		603401641F1 CSEQCHN35 cDNA clone ChEST297a12 5', mRNA sequence [BU251768]
A_87_P017923	18.5334	down	17.497	down	17.5311	down	5.7796	down	9.77433	down	14.1078	down	8.86463	down		finished cDNA, clone ChEST254i23. [CR353467]
A_87_P001033	2.40827	down	2.02716	down	2.35337	down	6.33422	down	7.76859	down	4.74652	down	8.05537	down
A_87_P016302	17.0562	down	13.4192	down	11.7535	down	9.6557	down	10.5369	down	6.41717	down	20.4839	down		finished cDNA, clone ChEST298l12. [CR386696]
A_87_P011255	3.18923	down	2.11295	down	3.96811	down	2.09113	down	2.3398	down	2.11705	down	5.49844	down		finished cDNA, clone ChEST690o5. [CR523956]
A_87_P012317	3.7434	down	6.74455	down	11.679	down	3.27397	down	5.86707	down	9.52349	down	20.4918	down		finished cDNA, clone ChEST749e4. [CR407077]
A_87_P011951	3.84273	down	15.1566	down	42.4968	down	2.26362	down	3.04221	down	3.40749	down	8.16049	down		finished cDNA, clone ChEST743l10. [CR522950]
A_87_P038560	3.93732	down	4.85103	down	8.07784	down	2.35997	down	5.5113	down	2.73791	down	8.6029	down
A_87_P015573	4.38809	down	4.32182	down	6.36028	down	2.43549	down	2.13126	down	5.70317	down	4.66564	down		finished cDNA, clone ChEST536d22. [CR387783]
A_87_P003037	2.26322	down	4.69774	down	5.64853	down	2.29408	down	3.92321	down	4.93364	down	10.2066	down		603846331F1 CSEQRBN22 cDNA clone ChEST835n7 5', mRNA sequence [BU477037]
A_87_P009648	16.7388	down	10.0683	down	14.9942	down	45.3764	down	21.8545	down	36.3147	down	17.2865	down		CHUT011F06.g2 Primary Chick Utricle Subtraction cDNA 5, mRNA sequence [DR973684]
A_87_P028045	4.40156	down	4.97715	down	4.91261	down	2.20051	down	2.09083	down	4.23781	down	7.18998	down		603535276F1 CSEQCHN58 cDNA clone ChEST495h19 5', mRNA sequence [BU398825]
A_87_P018262	10.9893	down	3.26092	down	5.35332	down	4.6845	down	2.87972	down	7.62207	down	4.82845	down		finished cDNA, clone ChEST400b6. [CR352952]
A_87_P033412	2.47893	down	7.45845	down	9.19805	down	2.57128	down	5.89464	down	6.74427	down	2.61031	down		603103649F1 CSEQCHN03 cDNA clone ChEST39a14 5', mRNA sequence [BU203174]
A_87_P023693	3.1305	down	3.66091	down	2.62569	down	7.39402	down	6.11013	down	4.54939	down	5.54379	down		finished cDNA, clone ChEST220b7. [BX932011]
A_87_P005582	2.36578	down	2.36114	down	2.30558	down	2.97936	down	2.12352	down	2.54732	down	2.50073	down
A_87_P016184	2.27679	down	3.32846	down	4.65979	down	2.0921	down	4.39026	down	4.83765	down	6.6414	down		finished cDNA, clone ChEST40j2. [CR386884]
A_87_P027689	41.8011	down	18.0304	down	59.6595	down	52.0275	down	25.8898	down	26.093	down	11.3891	down		Q90653_CHICK (Q90653) Cell division cycle control protein 37 (Fragment), partial (17%) [TC237091]
A_87_P018743	2.38861	down	2.67231	down	2.8742	down	2.16223	down	3.06615	down	3.02887	down	2.62634	down		finished cDNA, clone ChEST979j24. [CR338923]
A_87_P019840	7.15289	down	3.75155	down	6.51813	down	6.15175	down	5.32285	down	7.01136	down	5.14191	down		brain_EST06244 Brain cDNA Library cDNA 3', mRNA sequence [CO763052]
A_87_P019856	3.36491	down	6.16943	down	4.32144	down	3.62571	down	4.87669	down	6.13303	down	4.73471	down		brain_EST06050 Brain cDNA Library cDNA 3', mRNA sequence [CO762858]
A_87_P004823	19.7793	down	23.0496	down	11.465	down	22.2037	down	2.14422	down	15.2745	down	22.7665	down
A_87_P039623	2.18838	down	4.05587	down	3.41051	down	2.01989	down	2.80265	down	2.5145	down	3.89039	down		gPGC_EST03113 Embryonic gonadal PGC cDNA Library cDNA 5', mRNA sequence [DR413271]
A_87_P018430	5.45374	down	5.14358	down	8.15619	down	3.67298	down	2.8354	down	5.19465	down	4.4534	down		finished cDNA, clone ChEST34m24. [CR352689]
A_87_P027440	4.46601	down	2.40961	down	3.31122	down	2.2465	down	2.27314	down	2.77175	down	2.58941	down		Q3KB73_PSEPF (Q3KB73) Binding-protein-dependent transport systems inner membrane component precursor, partial (5%) [TC243193]
A_87_P014626	2.49472	down	2.72771	down	3.39018	down	3.66816	down	4.04493	down	3.9682	down	6.51017	down		finished cDNA, clone ChEST482n20. [CR389732]
A_87_P026107	2.2699	down	4.11708	down	2.76013	down	2.7064	down	3.06812	down	2.10812	down	2.3832	down
A_87_P005758	2.03054	down	2.85507	down	2.63475	down	2.35708	down	2.96178	down	2.26324	down	4.74566	down		Q5JFN0_PYRKO (Q5JFN0) SnoRNP component, Nop56p/58p homolog, partial (6%) [TC291640]
A_87_P014889	3.8626	down	3.67554	down	5.16327	down	3.16091	down	3.17796	down	2.71606	down	10.1996	down		finished cDNA, clone ChEST734i19. [CR389338]
A_87_P013303	2.56902	down	2.19416	down	3.15013	down	2.57666	down	2.3703	down	2.43189	down	5.22857	down		finished cDNA, clone ChEST412b10. [CR391665]
A_87_P023245	2.20015	down	2.40275	down	2.35513	down	2.89907	down	2.87068	down	2.23708	down	4.26141	down		finished cDNA, clone ChEST1007e10. [BX933000]
A_87_P018104	3.85511	down	5.23627	down	6.82352	down	4.16756	down	7.28143	down	7.27437	down	12.8001	down		finished cDNA, clone ChEST134p17. [CR353195]
A_87_P040450	2.08554	down	2.5704	down	3.76354	down	2.08365	down	2.35706	down	2.23334	down	7.70165	down
A_87_P020477	10.3108	down	9.43708	down	11.6646	down	6.15405	down	3.62498	down	3.7932	down	3.01863	down		WLA110C10.ab1 WLbrain cDNA 5', mRNA sequence [CN236205]
A_87_P029190	3.25847	down	4.99019	down	2.85426	down	4.25793	down	3.83098	down	3.45012	down	4.2336	down		603473760F1 CSEQCHN70 cDNA clone ChEST354g15 5', mRNA sequence [BU354713]
A_87_P005137	8.32356	down	7.32408	down	8.00947	down	6.6467	down	8.89743	down	8.99461	down	6.50014	down
A_87_P013820	2.75755	down	3.47678	down	2.87705	down	3.5898	down	3.50638	down	3.29174	down	5.08476	down		finished cDNA, clone ChEST747h17. [CR390959]
A_87_P015638	13.472	down	21.8599	down	9.98838	down	14.4753	down	20.0775	down	5.07493	down	5.61335	down		finished cDNA, clone ChEST72m20. [CR387689]
A_87_P013136	2.53806	down	3.43675	down	2.6337	down	2.60271	down	2.02099	down	2.88472	down	4.47866	down		finished cDNA, clone ChEST572m16. [CR405890]
A_87_P013032	3.90957	down	4.45663	down	4.12671	down	5.45213	down	6.15093	down	4.23933	down	7.65927	down		finished cDNA, clone ChEST617d16. [CR406035]
A_87_P001970	9.24875	down	3.11711	down	8.83754	down	4.1975	down	2.47783	down	6.72237	down	5.76874	down		NM_106689 protein binding {Arabidopsis thaliana} (exp=-1; wgp=0; cg=0), partial (5%) [TC299451]
A_87_P017966	2.50975	down	2.92465	down	2.12195	down	3.3365	down	3.63239	down	2.84604	down	2.25296	down		finished cDNA, clone ChEST484f4. [CR353397]
A_87_P000995	2.60421	down	5.78438	down	8.22394	down	2.72974	down	4.67331	down	10.1248	down	4.59504	down
A_87_P017871	2.74377	down	3.45784	down	2.44591	down	3.3038	down	2.29459	down	2.16206	down	2.42893	down		finished cDNA, clone ChEST126b15. [CR353542]
A_87_P031767	33.2744	down	10.5457	down	15.544	down	26.7047	down	14.9252	down	9.01687	down	4.07625	down		603779192F1 CSEQCHN34 cDNA clone ChEST724h23 5', mRNA sequence [BU245554]
A_87_P017637	3.24399	down	2.76595	down	4.23009	down	2.16372	down	2.20386	down	2.64294	down	2.02187	down		finished cDNA, clone ChEST352o21. [CR353943]
A_87_P001013	2.57794	down	6.73992	down	4.31364	down	2.25063	down	3.65981	down	5.04749	down	4.49421	down
A_87_P031820	3.64446	down	2.22592	down	2.69568	down	3.72146	down	2.3519	down	3.25713	down	2.48284	down		603783122F1 CSEQCHN34 cDNA clone ChEST734l5 5', mRNA sequence [BU243250]
A_87_P013430	2.36955	down	3.01935	down	3.52285	down	2.72113	down	3.7722	down	2.81125	down	3.27867	down		finished cDNA, clone ChEST763b14. [CR391477]
A_87_P017656	5.1376	down	5.53462	down	4.33334	down	4.88897	down	7.68782	down	4.43016	down	4.1754	down		finished cDNA, clone ChEST365g4. [CR353913]
A_87_P005637	4.20258	down	11.5127	down	4.57593	down	7.19163	down	10.7869	down	4.95544	down	10.6027	down		Q55DC0_DICDI (Q55DC0) WH2 domain-containing protein, partial (6%) [TC297293]
A_87_P011083	2.58029	down	4.46994	down	4.02505	down	2.11409	down	3.20493	down	3.82695	down	3.0168	down		finished cDNA, clone ChEST769m7. [CR524171]
A_87_P016382	2.00461	down	2.10653	down	3.23722	down	2.25572	down	3.11653	down	2.63264	down	3.53984	down		finished cDNA, clone ChEST762g9. [CR386573]
A_87_P041596	2.53315	down	4.32269	down	3.53534	down	4.13367	down	5.12248	down	4.91264	down	7.69193	down
A_87_P016148	2.67092	down	3.90395	down	2.91706	down	3.05209	down	3.30989	down	3.37463	down	3.90307	down		finished cDNA, clone ChEST160g22. [CR386941]
A_87_P026712	2.15363	down	2.20699	down	2.51452	down	2.35104	down	2.9562	down	4.33604	down	5.14085	down
A_87_P007452	2.62976	down	5.37573	down	6.37107	down	7.24324	down	12.8834	down	10.691	down	12.6049	down		Q5Q5V5_HUMAN (Q5Q5V5) NADH dehydrogenase subunit 1 (Fragment), partial (10%) [TC241996]
A_87_P026412	4.37373	down	3.5242	down	5.92528	down	3.49462	down	2.29527	down	2.79481	down	10.7052	down		603408641F1 CSEQCHN24 cDNA clone ChEST322a12 5', mRNA sequence [BU236694]
A_87_P034571	2.36214	down	3.55338	down	2.54196	down	2.92373	down	2.99061	down	3.42262	down	4.41483	down		603129438F1 CSEQCHL14 cDNA clone ChEST103l9 5', mRNA sequence [BU112718]
A_87_P017893	4.10842	down	2.88888	down	3.45307	down	6.06527	down	5.42427	down	4.78864	down	6.52268	down		finished cDNA, clone ChEST130d1. [CR353515]
A_87_P014948	4.11212	down	4.22833	down	5.67491	down	11.5962	down	34.1247	down	8.78518	down	5.32357	down		finished cDNA, clone ChEST504d4. [CR389240]
A_87_P017523	5.43204	down	6.30461	down	5.7338	down	2.5229	down	3.16443	down	3.28153	down	5.11816	down		finished cDNA, clone ChEST849g12. [CR354136]
A_87_P013166	5.10442	down	3.29006	down	7.59707	down	2.16518	down	3.72494	down	2.62126	down	3.11866	down		finished cDNA, clone ChEST879k19. [CR405854]
A_87_P014397	4.62877	down	4.72407	down	4.1435	down	4.88631	down	7.82885	down	5.6221	down	5.70895	down		finished cDNA, clone ChEST1014n10. [CR390056]
A_87_P020656	14.6932	down	6.65353	down	10.2005	down	9.9793	down	2.48193	down	4.47454	down	4.45687	down		RJB068E05.ab1 RJtestis cDNA 5', mRNA sequence [CN229217]
A_87_P014028	5.09956	down	7.08236	down	7.19875	down	2.15249	down	3.11059	down	2.68723	down	3.82234	down		finished cDNA, clone ChEST358e16. [CR390626]
A_87_P042020	2.34877	down	2.43814	down	2.64976	down	2.58652	down	2.98525	down	2.89482	down	3.6741	down
A_87_P011641	3.38381	down	4.56745	down	3.41916	down	3.47557	down	3.86558	down	3.11242	down	5.57644	down		finished cDNA, clone ChEST576i19. [CR523394]
A_87_P006399	11.7892	down	7.74177	down	3.50871	down	10.6423	down	4.62624	down	6.37136	down	6.39272	down		COCH_CHICK (O42163) Cochlin precursor (COCH-5B2), partial (5%) [TC248314]
A_87_P012281	2.64573	down	3.19754	down	5.05444	down	4.71577	down	6.61259	down	7.30805	down	6.89575	down		finished cDNA, clone ChEST545o13. [CR407126]
A_87_P016253	4.61895	down	3.53137	down	6.63454	down	3.15616	down	2.95279	down	4.88378	down	4.86434	down		finished cDNA, clone ChEST427c1. [CR386769]
A_87_P007753	4.6388	down	8.57931	down	4.62766	down	6.28913	down	10.7389	down	5.35282	down	2.53248	down
A_87_P004351	23.4068	down	18.2646	down	5.34174	down	10.7368	down	2.62431	down	6.94387	down	3.06533	down		Q6TY48_HUMAN (Q6TY48) Acetyl-CoA carboxylase 2 , partial (7%) [TC270164]
A_87_P004212	2.39789	down	21.3767	down	3.75263	down	5.78433	down	81.9724	down	9.82309	down	9.47195	down
A_87_P041832	2.83039	down	2.79293	down	2.98641	down	4.7178	down	4.21019	down	3.4795	down	3.99371	down
A_87_P020584	20.6283	down	17.0376	down	4.12768	down	14.0306	down	6.78315	down	5.65518	down	3.68843	down		WLB064E12.ab1 WLtestis cDNA 5', mRNA sequence [CN231608]
A_87_P040461	3.28977	down	6.01919	down	2.19472	down	4.18994	down	6.82366	down	6.90333	down	6.65781	down
A_87_P028002	2.50187	down	3.51821	down	3.08203	down	2.69082	down	3.42639	down	2.75152	down	5.67263	down		603481742F1 CSEQCHN59 cDNA clone ChEST370c11 5', mRNA sequence [BU402953]
A_87_P020286	2.10269	down	4.89596	down	4.12405	down	4.73582	down	3.97584	down	15.0294	down	7.61097	down		GGEZHT1024H10.g HT1 cDNA clone GGEZHT1024H10, mRNA sequence [CO423681]
A_87_P007557	6.79517	down	8.16561	down	8.50576	down	5.0223	down	3.46329	down	9.14355	down	5.87055	down		Q5XG04_XENLA (Q5XG04) LOC495245 protein, partial (53%) [TC252823]
A_87_P038440	2.87613	down	2.66169	down	3.30506	down	2.98167	down	2.72154	down	2.55833	down	3.88364	down
A_87_P017064	6.01678	down	14.4521	down	13.1452	down	7.54989	down	10.4345	down	8.13646	down	12.7169	down		finished cDNA, clone ChEST93h24. [CR385574]
A_87_P016003	5.00534	down	15.31	down	19.3523	down	5.27703	down	18.2816	down	13.0327	down	30.033	down		finished cDNA, clone ChEST272f21. [CR387169]
A_87_P003040	3.25226	down	7.6588	down	13.7227	down	2.75274	down	6.91368	down	31.3513	down	110.989	down
A_87_P032981	4.02032	down	4.33666	down	4.5436	down	3.63416	down	5.04739	down	3.72688	down	2.4015	down
A_87_P011123	8.58226	down	15.6645	down	15.121	down	5.09774	down	7.33466	down	9.22244	down	14.598	down		finished cDNA, clone ChEST656n20. [CR524128]
A_87_P033974	4.79151	down	5.10709	down	6.10132	down	3.96627	down	9.18223	down	10.5303	down	6.75964	down		gPGC_EST06290 Embryonic gonadal PGC cDNA Library cDNA 5', mRNA sequence [DR416448]
A_87_P010142	2.84785	down	2.37402	down	3.94503	down	2.26268	down	2.84138	down	2.94463	down	3.68871	down		gonad_EST08437 Embryonic gonad cDNA Library cDNA 5', mRNA sequence [CV860961]
A_87_P018457	6.35701	down	20.8813	down	4.58116	down	8.99451	down	11.0913	down	6.06572	down	9.90745	down		finished cDNA, clone ChEST424k17. [CR352650]
A_87_P017433	3.8519	down	3.90931	down	4.80015	down	2.54243	down	2.71018	down	3.7196	down	3.20199	down		finished cDNA, clone ChEST296k12. [CR354270]
A_87_P014606	4.40351	down	4.55756	down	4.94869	down	2.92575	down	2.53815	down	3.22756	down	2.6519	down		finished cDNA, clone ChEST271f11. [CR389766]
A_87_P011810	2.03871	down	2.56951	down	3.20266	down	2.64423	down	2.89178	down	3.70512	down	5.52541	down		finished cDNA, clone ChEST1036e5. [CR523140]
A_87_P031121	4.38195	down	4.30591	down	4.8506	down	2.81177	down	6.34432	down	5.85327	down	6.93005	down		NM_070775 T22H9.4 {Caenorhabditis elegans} (exp=-1; wgp=0; cg=0), partial (5%) [TC289022]
A_87_P033224	5.71281	down	4.00568	down	4.94224	down	2.98334	down	2.64891	down	2.97768	down	4.38854	down
A_87_P012985	7.17921	down	5.40737	down	4.54214	down	3.80975	down	4.60945	down	3.38735	down	8.82151	down		finished cDNA, clone ChEST612j19. [CR406126]
A_87_P031038	2.83457	down	3.02146	down	3.18608	down	2.09578	down	2.62722	down	2.58639	down	2.2182	down		603531827F1 CSEQCHN53 cDNA clone ChEST487e8 5', mRNA sequence [BU273191]
A_87_P031122	4.50125	down	4.36992	down	5.01983	down	2.89916	down	6.47858	down	6.5416	down	6.79883	down		NM_070775 T22H9.4 {Caenorhabditis elegans} (exp=-1; wgp=0; cg=0), partial (5%) [TC289022]
A_87_P029209	7.93779	down	22.4518	down	8.76254	down	6.66906	down	4.48886	down	4.33242	down	4.30404	down
A_87_P010849	4.09508	down	4.01699	down	3.9554	down	4.27675	down	3.43665	down	2.54684	down	8.06134	down		finished cDNA, clone ChEST637b9. [CR732995]
A_87_P014540	3.03364	down	4.17518	down	4.563	down	7.72501	down	2.01876	down	4.112	down	6.98861	down		finished cDNA, clone ChEST267l3. [CR389857]
A_87_P007119	2.10881	down	7.9483	down	2.80164	down	4.16019	down	5.16657	down	6.61654	down	4.08089	down		Q4Q2N8_LEIMA (Q4Q2N8) Mitochondrial carrier protein-like protein, partial (5%) [TC262359]
A_87_P007044	3.34882	down	2.94319	down	2.756	down	2.0791	down	4.68637	down	5.72003	down	2.37669	down
A_87_P018422	2.43618	down	2.42806	down	4.14713	down	2.17738	down	2.91928	down	4.47917	down	4.48483	down		finished cDNA, clone ChEST1008h22. [CR352704]
A_87_P019959	2.15248	down	4.08673	down	5.45753	down	3.28838	down	2.26393	down	3.3061	down	3.09729	down
A_87_P017556	4.32177	down	4.08987	down	3.95642	down	3.34519	down	3.41443	down	2.1694	down	3.03852	down		finished cDNA, clone ChEST377o17. [CR354084]
A_87_P013152	5.39589	down	6.02994	down	7.67546	down	8.71551	down	9.31948	down	7.33952	down	6.58154	down		finished cDNA, clone ChEST886o18. [CR405870]
A_87_P023046	9.51415	down	3.5503	down	10.1258	down	2.72211	down	2.91436	down	3.50366	down	2.22295	down		finished cDNA, clone ChEST62k22. [BX933401]
A_87_P016601	2.25672	down	5.13842	down	3.20057	down	3.82428	down	7.52769	down	4.64503	down	7.43094	down		finished cDNA, clone ChEST128a14. [CR386261]
A_87_P007354	3.31653	down	2.23143	down	2.3508	down	3.3357	down	3.2019	down	3.24244	down	2.6006	down		BX266299 AGENAE multi-tissues normalized and once-subtracted cDNA library (gcal) cDNA clone gcal0010.m.18 3prim, mRNA sequence [BX266299]
A_87_P018365	3.59858	down	5.64505	down	4.81171	down	2.9709	down	3.62612	down	3.42415	down	3.44869	down		finished cDNA, clone ChEST435d11. [CR352790]
A_87_P012228	5.89401	down	5.7183	down	8.06603	down	2.36731	down	2.16938	down	4.31753	down	3.32911	down		finished cDNA, clone ChEST799c18. [CR407206]
A_87_P041315	2.04999	down	2.50623	down	3.16733	down	3.02182	down	3.14299	down	3.73417	down	4.82282	down
A_87_P010934	13.1333	down	33.4425	down	15.6185	down	29.297	down	10.3956	down	9.87822	down	21.5671	down		finished cDNA, clone ChEST243a9. [CR524387]
A_87_P004925	9.9025	down	9.42893	down	2.66504	down	11.6536	down	5.97461	down	4.49478	down	3.22002	down
A_87_P001282	5.53081	down	5.84334	down	2.37875	down	3.11896	down	4.17718	down	3.29084	down	3.47513	down
A_87_P041492	4.56061	down	2.61771	down	4.06297	down	2.7053	down	2.8629	down	4.0342	down	4.23933	down
A_87_P007447	3.60587	down	2.60988	down	3.58306	down	4.80316	down	2.32245	down	8.82304	down	3.20601	down		Q8WS83_VARHI (Q8WS83) Opsin (Fragment), partial (12%) [TC252577]
A_87_P001128	3.30615	down	3.10396	down	4.93685	down	2.61637	down	3.45445	down	4.47382	down	5.98686	down		O02402_PINFU (O02402) Insoluble protein, partial (3%) [TC252870]
A_87_P008382	3.71151	down	7.42514	down	3.80316	down	4.21742	down	7.03131	down	3.50542	down	4.18458	down
A_87_P011626	6.11819	down	4.36082	down	6.03719	down	2.59507	down	2.21874	down	2.31263	down	4.00254	down		finished cDNA, clone ChEST688g9. [CR523415]
A_87_P006222	4.22611	down	3.46766	down	3.21435	down	4.06722	down	5.26613	down	4.42003	down	4.87452	down		Probable G-protein coupled receptor 123 [Source:UniProtKB/Swiss-Prot;Acc:Q86SQ6] [ENSGALT00000011413]
A_87_P004268	10.8395	down	8.91621	down	14.3304	down	30.5682	down	36.2751	down	36.9761	down	24.5729	down
A_87_P002695	4.37855	down	3.14938	down	6.01232	down	3.01689	down	2.79993	down	2.75393	down	7.22041	down
A_87_P033746	5.893	down	5.01737	down	5.01315	down	3.69814	down	3.80108	down	5.11615	down	6.66597	down		Atrophin-1 (Dentatorubral-pallidoluysian atrophy protein) [Source:UniProtKB/Swiss-Prot;Acc:P54259] [ENSGALT00000023476]
A_87_P032274	3.05756	down	3.53161	down	7.93359	down	9.07838	down	8.21279	down	8.53173	down	3.91594	down		603792078F1 CSEQCHN24 cDNA clone ChEST757k19 5', mRNA sequence [BU233518]
A_87_P014109	12.4923	down	9.06155	down	8.33702	down	13.6547	down	6.35063	down	8.48872	down	10.9422	down		finished cDNA, clone ChEST443h5. [CR390504]
A_87_P025036	2.88383	down	4.13032	down	5.45399	down	3.76355	down	5.69618	down	6.06955	down	7.23615	down
A_87_P018795	16.1736	down	7.81317	down	11.0956	down	25.7538	down	19.3137	down	32.1683	down	9.84597	down		finished cDNA, clone ChEST1015j1. [CR338855]
A_87_P029683	8.94669	down	6.30593	down	13.9051	down	4.79647	down	3.91771	down	8.62787	down	3.88599	down		Kinesin-like protein KIF25 (Kinesin-like protein 3) [Source:UniProtKB/Swiss-Prot;Acc:Q9UIL4] [ENSGALT00000018431]
A_87_P014245	3.58651	down	3.84032	down	3.22206	down	2.96283	down	3.03262	down	2.18111	down	2.77271	down		finished cDNA, clone ChEST935f18. [CR390300]
A_87_P020003	5.39021	down	4.9035	down	4.92417	down	6.63589	down	4.49709	down	3.91502	down	4.50255	down		brain_EST03262 Brain cDNA Library cDNA 3', mRNA sequence [CO760070]
A_87_P009630	11.3731	down	14.0456	down	13.0737	down	2.36682	down	2.55253	down	4.40765	down	2.64959	down		CHUT005B09.b1 Primary Chick Utricle Subtraction cDNA 3, mRNA sequence [DR973877]
A_87_P002830	3.02477	down	4.36478	down	6.9089	down	5.26381	down	2.60698	down	9.55638	down	9.45048	down
A_87_P033762	4.85849	down	5.72631	down	8.06699	down	5.47184	down	8.04487	down	9.76551	down	4.99038	down		603122345F1 CSEQCHL23 cDNA clone ChEST86i11 5', mRNA sequence [BU137888]
A_87_P018177	3.69872	down	3.18849	down	5.07198	down	2.48692	down	2.34139	down	2.74368	down	3.59815	down		finished cDNA, clone ChEST154b24. [CR353086]
A_87_P015901	6.67034	down	5.52633	down	8.22365	down	3.00292	down	2.52277	down	3.66796	down	2.33245	down		finished cDNA, clone ChEST342g12. [CR387315]
A_87_P014693	2.80686	down	3.81964	down	5.55577	down	3.74854	down	5.7711	down	4.94166	down	7.1975	down		finished cDNA, clone ChEST439e24. [CR389633]
A_87_P007639	8.58567	down	2.19233	down	10.3162	down	22.4547	down	17.6425	down	18.5048	down	3.48354	down
A_87_P010536	8.09189	down	5.21271	down	15.6454	down	4.06221	down	3.51875	down	5.40704	down	3.37028	down		gonad_EST06013 Embryonic gonad cDNA Library cDNA 5', mRNA sequence [CV858537]
A_87_P039853	2.57804	down	3.63297	down	2.90442	down	2.61086	down	2.33711	down	3.36972	down	3.43479	down
A_87_P038647	6.17138	down	4.88146	down	9.64321	down	5.33206	down	6.86813	down	5.054	down	9.42456	down
A_87_P018383	6.6512	down	5.81484	down	7.65394	down	3.5864	down	3.17319	down	4.1954	down	2.66886	down		finished cDNA, clone ChEST104a24. [CR352764]
A_87_P007779	2.22893	down	3.07349	down	4.86729	down	2.13865	down	3.66303	down	4.34926	down	4.25703	down		Q4SUU8_TETNG (Q4SUU8) Chromosome 4 SCAF13841, whole genome shotgun sequence. (Fragment), partial (37%) [TC241350]
A_87_P034355	21.5652	down	22.905	down	34.7796	down	14.3927	down	13.1883	down	21.7866	down	55.1178	down		603141503F1 CSEQCHL16 cDNA clone ChEST134e1 5', mRNA sequence [BU118196]
A_87_P007209	48.9395	down	13.616	down	14.9517	down	14.4016	down	7.73174	down	12.889	down	3.34056	down		AY137773 multiple myeloma transforming gene 2 {Homo sapiens} (exp=-1; wgp=0; cg=0), partial (6%) [TC286542]
A_87_P011608	6.57201	down	7.69341	down	8.4712	down	5.81209	down	3.35544	down	4.37993	down	6.67222	down		finished cDNA, clone ChEST986c11. [CR523441]
A_87_P013216	2.65014	down	4.42986	down	4.91331	down	3.99339	down	4.2198	down	4.31511	down	5.4452	down		finished cDNA, clone ChEST572c2. [CR405755]
A_87_P019627	7.12679	down	3.49692	down	2.9216	down	3.70942	down	5.19774	down	11.0063	down	11.5771	down		spleen_EST02261 Spleen cDNA Library cDNA 3', mRNA sequence [CO766535]
A_87_P032417	3.47894	down	3.43619	down	3.40473	down	2.25387	down	2.11094	down	2.55454	down	2.13979	down		603320691F1 CSEQCHN23 cDNA clone ChEST244e23 5', mRNA sequence [BU229953]
A_87_P028258	3.79075	down	7.4455	down	12.0145	down	2.78358	down	3.97882	down	3.45662	down	5.58867	down		Q28BZ3_XENTR (Q28BZ3) Novel tetratricopeptide repeat containing protein, partial (52%) [TC266004]
A_87_P020561	2.92093	down	3.6731	down	4.13113	down	2.12178	down	2.20905	down	5.4139	down	5.28374	down		WLB072E12.ab1 WLtestis cDNA 5', mRNA sequence [CN232199]
A_87_P028546	17.4497	down	11.4079	down	22.0812	down	5.92541	down	3.67909	down	8.32858	down	7.82601	down		1WJ1_A Chain A, Solution Structure Of Phosphotyrosine Interaction Domain Of Mouse Numb Protein. {Mus musculus} (exp=-1; wgp=0; cg=0), partial (16%) [TC260505]
A_87_P016059	7.28172	down	12.5978	down	14.1827	down	5.25713	down	5.03399	down	4.67313	down	3.87882	down		finished cDNA, clone ChEST122l16. [CR387069]
A_87_P008008	2.96777	down	3.11402	down	2.65394	down	2.10867	down	2.51331	down	2.9215	down	2.7247	down
A_87_P017690	20.9853	down	26.7935	down	19.8032	down	17.028	down	9.90686	down	19.3276	down	22.9644	down		finished cDNA, clone ChEST821g21. [CR353850]
A_87_P032671	2.60202	down	4.31266	down	3.57008	down	4.14367	down	2.74762	down	3.70166	down	5.72783	down
A_87_P013232	2.33315	down	2.20242	down	3.19803	down	2.10986	down	3.31832	down	2.71336	down	2.53778	down		finished cDNA, clone ChEST571m5. [CR405724]
A_87_P023985	3.48139	down	2.85967	down	2.90998	down	2.30929	down	2.1586	down	2.21545	down	2.44038	down		finished cDNA, clone ChEST262e18. [BX931283]
A_87_P038970	4.01495	down	4.92652	down	3.00346	down	3.55044	down	4.90971	down	6.29275	down	7.10239	down
A_87_P016992	3.16868	down	4.95516	down	3.20763	down	3.33832	down	2.81181	down	3.08382	down	3.67602	down		finished cDNA, clone ChEST885m21. [CR385681]
A_87_P002573	3.25961	down	3.7483	down	4.06378	down	2.95766	down	2.18491	down	5.1921	down	4.51092	down
A_87_P004173	2.51777	down	2.87487	down	5.04928	down	2.16279	down	3.01401	down	3.33354	down	4.63724	down		spleen_EST04095 Spleen cDNA Library cDNA 3', mRNA sequence [CO768369]
A_87_P017492	3.48443	down	2.98307	down	4.44858	down	2.98806	down	3.03379	down	4.4516	down	4.20787	down		finished cDNA, clone ChEST514g10. [CR354174]
A_87_P001611	5.5767	down	3.97612	down	4.54568	down	3.53432	down	2.2556	down	2.53722	down	2.1074	down		Q4TBG5_TETNG (Q4TBG5) Chromosome undetermined SCAF7129, whole genome shotgun sequence. (Fragment), partial (6%) [TC287727]
A_87_P034260	5.3078	down	13.2834	down	4.25673	down	6.10372	down	4.3087	down	5.24003	down	8.9235	down		gPGC_EST05091 Embryonic gonadal PGC cDNA Library cDNA 5', mRNA sequence [DR415249]
A_87_P014759	3.41239	down	4.21166	down	6.06713	down	3.11805	down	3.88954	down	5.06859	down	5.2927	down		finished cDNA, clone ChEST72d13. [CR389542]
A_87_P014263	4.4693	down	3.90534	down	10.6715	down	2.5406	down	3.19078	down	5.86352	down	14.9364	down		finished cDNA, clone ChEST232e21. [CR390264]
A_87_P002130	2.11763	down	3.53904	down	2.97681	down	4.77452	down	7.45501	down	3.46813	down	4.4987	down		603803389F1 CSEQCHN57 cDNA clone ChEST778a24 5', mRNA sequence [BU390560]
A_87_P010687	5.44831	down	16.5804	down	26.1411	down	6.51347	down	19.8015	down	14.6349	down	29.5198	down		gonad_EST01293 Embryonic gonad cDNA Library cDNA 5', mRNA sequence [CV853817]
A_87_P012629	5.59043	down	6.00317	down	8.14682	down	5.21861	down	6.44584	down	7.5062	down	10.5611	down		finished cDNA, clone ChEST770n14. [CR406658]
A_87_P006328	4.86151	down	5.4582	down	6.07469	down	2.02496	down	2.25741	down	2.78246	down	2.34164	down		Q2QCE0_MEGAN (Q2QCE0) Cytochrome b (Fragment), partial (5%) [TC283135]
A_87_P004034	4.18061	down	5.36749	down	7.86699	down	4.1007	down	5.86279	down	7.64157	down	14.5545	down		PA24A_CHICK (P49147) Cytosolic phospholipase A2 (cPLA2) (Phospholipase A2 group IVA) [Includes: Phospholipase A2 (Phosphatidylcholine 2-acylhydrolase); Lysophospholipase ] , partial (14%) [TC288162]
A_87_P030632	2.55686	down	2.2346	down	3.8087	down	2.54949	down	2.37784	down	2.78161	down	4.35095	down		Q8C0P1_MOUSE (Q8C0P1) Adult male testis cDNA, RIKEN full-length enriched library, clone:4932703C11 product:PHOSPHATIDYLINOSITOL-3 PHOSPHATE 3-PHOSPHATASE ADAPTOR SUBUNIT homolog (Phosphatidylinositol-3-phosphatase associated protein), partial (45%) [TC272313]
A_87_P040373	6.35319	down	3.52484	down	4.12703	down	6.82529	down	3.32125	down	8.35712	down	6.46253	down
A_87_P015095	3.56779	down	4.3437	down	3.94881	down	3.01338	down	3.06951	down	3.09104	down	6.77241	down		finished cDNA, clone ChEST179m24. [CR388994]
A_87_P029643	2.92582	down	2.59863	down	5.26951	down	2.40107	down	3.34633	down	3.12003	down	4.80309	down		603495758F1 CSEQCHN64 cDNA clone ChEST405c15 5', mRNA sequence [BU328600]
A_87_P039916	8.26486	down	8.27982	down	7.36152	down	13.8055	down	13.5021	down	10.6346	down	18.9082	down
A_87_P011657	11.4818	down	6.25888	down	9.77467	down	8.27791	down	7.78118	down	11.7204	down	4.18394	down		finished cDNA, clone ChEST875h18. [CR523375]
A_87_P041619	3.6695	down	6.91615	down	3.13476	down	5.18984	down	5.07927	down	6.98285	down	5.59227	down
A_87_P029399	3.65454	down	2.11441	down	4.48352	down	2.74253	down	3.34207	down	2.97921	down	5.09149	down		603519616F1 CSEQCHN67 cDNA clone ChEST460p3 5', mRNA sequence [BU341301]
A_87_P007535	3.23443	down	2.2991	down	4.10159	down	3.75238	down	4.00836	down	4.83515	down	4.64151	down
A_87_P040858	3.61047	down	5.33525	down	5.01543	down	3.3614	down	3.42279	down	3.89068	down	3.58308	down
A_87_P018461	2.04662	down	2.54912	down	3.16763	down	2.09381	down	2.68954	down	2.23096	down	2.23268	down		finished cDNA, clone ChEST427i16. [CR352639]
A_87_P000331	4.41499	down	7.89734	down	3.63709	down	5.63052	down	8.30633	down	2.19256	down	3.18545	down		Q5SKC7_THET8 (Q5SKC7) Molybdenum ABC transporter, permease protein, partial (6%) [TC266407]
A_87_P041138	2.2052	down	2.92645	down	4.74427	down	2.70063	down	6.15832	down	5.23376	down	4.99894	down
A_87_P012576	3.24345	down	8.94562	down	6.57111	down	6.4765	down	10.2419	down	13.5456	down	5.49127	down		finished cDNA, clone ChEST975c11. [CR406723]
A_87_P013123	2.27273	down	2.85305	down	3.38576	down	2.60928	down	2.47441	down	2.77477	down	3.73428	down		finished cDNA, clone ChEST686k4. [CR405906]
A_87_P038605	6.08649	down	4.67185	down	5.52955	down	2.12145	down	2.16348	down	4.45983	down	3.7939	down
A_87_P023013	3.15611	down	3.34806	down	3.8577	down	2.95972	down	3.52096	down	2.19052	down	3.09881	down		finished cDNA, clone ChEST52i7. [BX933472]
A_87_P001733	4.87705	down	3.51408	down	4.29182	down	3.18631	down	4.04507	down	3.51329	down	3.24963	down
A_87_P005798	3.97297	down	6.91775	down	5.40199	down	8.16089	down	10.1533	down	10.0886	down	22.5931	down
A_87_P007521	6.37435	down	10.9017	down	14.4905	down	4.05863	down	3.81038	down	4.55257	down	5.21111	down		gPGC_EST00739 Embryonic gonadal PGC cDNA Library cDNA 5', mRNA sequence [DR410897]
A_87_P011034	2.48636	down	2.53279	down	7.8389	down	2.36349	down	3.54727	down	5.24835	down	13.8493	down		finished cDNA, clone ChEST914n3. [CR524238]
A_87_P010634	2.56694	down	2.38348	down	5.18481	down	2.68885	down	2.89687	down	4.59596	down	4.29976	down		BX271639 AGENAE multi-tissues normalized and once-subtracted cDNA library (gcal) cDNA clone gcal0001.d.05 5prim, mRNA sequence [BX271639]
A_87_P004166	6.07513	down	7.95685	down	14.3931	down	6.11981	down	5.31983	down	6.16945	down	5.84418	down		603144167F1 CSEQCHL16 cDNA clone ChEST140f18 5', mRNA sequence [BU119345]
A_87_P018828	2.65837	down	3.30103	down	2.27696	down	2.03525	down	2.71093	down	2.46648	down	2.0062	down		finished cDNA, clone ChEST966h13. [CR338806]
A_87_P039317	4.72771	down	2.40213	down	2.01731	down	2.72755	down	2.59925	down	2.11114	down	2.31207	down
A_87_P029558	2.15383	down	2.24078	down	2.74581	down	2.18539	down	2.87537	down	2.84798	down	3.96563	down		603497561F1 CSEQCHN65 cDNA clone ChEST409j16 5', mRNA sequence [BU333370]
A_87_P004912	4.03327	down	5.09591	down	9.29068	down	8.31978	down	5.02125	down	8.15732	down	7.10966	down		Q6LD51_RABIT (Q6LD51) RabClC-2 beta, partial (5%) [TC271873]
A_87_P006566	2.08038	down	3.08644	down	2.20979	down	2.21832	down	3.87655	down	4.0639	down	8.01396	down		603143851F1 CSEQCHL16 cDNA clone ChEST139f13 5', mRNA sequence [BU120016]
A_87_P026941	2.28196	down	5.18613	down	4.8528	down	5.91898	down	5.55613	down	8.74576	down	7.88203	down		604145087F1 CSEQRBN11 cDNA clone ChEST983n21 5', mRNA sequence [BU437071]
A_87_P012002	2.07197	down	3.78851	down	4.928	down	3.03054	down	5.6847	down	7.00438	down	10.9698	down		finished cDNA, clone ChEST667g14. [CR407541]
A_87_P017660	52.5264	down	16.799	down	13.1339	down	13.4454	down	5.44318	down	9.63356	down	2.67704	down		finished cDNA, clone ChEST367n18. [CR353908]
A_87_P028246	3.71262	down	3.18302	down	4.15742	down	3.97821	down	4.04976	down	3.17959	down	2.52528	down		603861845F1 CSEQCHN75 cDNA clone ChEST874j12 5', mRNA sequence [BU388193]
A_87_P013298	3.22866	down	3.64608	down	2.40086	down	3.41433	down	3.33581	down	2.97875	down	3.3847	down		finished cDNA, clone ChEST238e12. [CR391675]
A_87_P040963	2.08067	down	5.58619	down	6.6815	down	3.52294	down	5.4839	down	7.44	down	20.335	down
A_87_P013406	5.23805	down	5.23805	down	9.44301	down	4.10364	down	2.92784	down	4.98132	down	6.60938	down		finished cDNA, clone ChEST764i18. [CR391507]
A_87_P002528	8.99256	down	8.62617	down	5.59101	down	10.7075	down	16.8814	down	3.78822	down	4.0386	down
A_87_P000765	2.08781	down	5.39511	down	5.89297	down	4.02915	down	3.7197	down	6.45526	down	6.00569	down
A_87_P032817	3.89007	down	12.1767	down	6.72146	down	4.83087	down	7.7559	down	7.37258	down	2.65272	down		603755143F1 CSEQCHN04 cDNA clone ChEST664f11 5', mRNA sequence [BU219679]
A_87_P009969	5.03351	down	2.94788	down	3.87951	down	2.88153	down	2.40801	down	4.36062	down	4.57111	down		gPGC_EST02832 Embryonic gonadal PGC cDNA Library cDNA 5', mRNA sequence [DR412990]
A_87_P010760	4.38437	down	3.45729	down	2.4922	down	4.08706	down	3.32909	down	5.46977	down	2.64792	down		finished cDNA, clone ChEST248h2. [CR733311]
A_87_P019829	2.31806	down	3.85933	down	3.71277	down	5.10407	down	6.56015	down	4.29934	down	16.0041	down		brain_EST06462 Brain cDNA Library cDNA 3', mRNA sequence [CO763270]
A_87_P006308	11.7458	down	11.8918	down	8.26244	down	8.64561	down	8.86343	down	6.76504	down	11.6572	down
A_87_P015009	2.44847	down	2.67259	down	2.72492	down	2.18919	down	3.31478	down	2.99337	down	2.85517	down		finished cDNA, clone ChEST284j8. [CR389135]
A_87_P018620	4.93375	down	5.73702	down	4.51013	down	6.46462	down	2.74515	down	4.87345	down	5.00274	down		finished cDNA, clone ChEST79g9. [CR352403]
A_87_P027619	2.54099	down	3.22588	down	2.49704	down	3.42159	down	7.59299	down	3.30426	down	2.04454	down		TRPF_SYNEL (Q8DGP3) N-(5'-phosphoribosyl)anthranilate isomerase (PRAI) , partial (6%) [TC263278]
A_87_P010147	4.80098	down	3.87646	down	2.76108	down	2.4373	down	2.4646	down	3.11181	down	2.34395	down		gPGC_EST09329 Embryonic gonadal PGC cDNA Library cDNA 5', mRNA sequence [DR419487]
A_87_P017948	2.1768	down	3.62562	down	2.25743	down	3.33754	down	2.8356	down	4.44369	down	3.71639	down		finished cDNA, clone ChEST147o7. [CR353421]
A_87_P017268	2.81642	down	5.10316	down	4.07995	down	16.74	down	5.0785	down	10.6062	down	10.4265	down		finished cDNA, clone ChEST544n9. [CR385220]
A_87_P019602	2.90642	down	3.68137	down	4.96933	down	3.24189	down	3.8428	down	6.25284	down	4.82662	down		Fanconi anemia group E protein (Protein FACE) [Source:UniProtKB/Swiss-Prot;Acc:Q9HB96] [ENSGALT00000004046]
A_87_P016670	2.23545	down	7.46713	down	6.16013	down	2.45401	down	4.27777	down	3.03487	down	4.53485	down		Primglo2 (Fragment). [Source:UniProtKB/TrEMBL;Acc:Q4R1K1] [ENSGALT00000039009]
A_87_P040444	7.17308	down	10.8411	down	19.0077	down	2.58015	down	3.29728	down	3.38524	down	7.38198	down
A_87_P003061	2.77295	down	2.07108	down	3.24522	down	3.38057	down	2.85735	down	3.84566	down	3.63624	down
A_87_P017419	3.62337	down	3.41022	down	6.34649	down	3.02698	down	3.36748	down	8.96031	down	5.75688	down		finished cDNA, clone ChEST301g20. [CR354290]
A_87_P026871	3.29784	down	5.04688	down	9.32428	down	2.69632	down	5.96665	down	5.50338	down	8.81717	down		Collagen alpha-1(XV) chain Precursor [Contains Endostatin(Endostatin-XV)(Restin)(Related to endostatin)] [Source:UniProtKB/Swiss-Prot;Acc:P39059] [ENSGALT00000020597]
A_87_P017464	2.60355	down	3.86412	down	4.48368	down	3.25137	down	4.74495	down	3.99257	down	6.96319	down		finished cDNA, clone ChEST332l18. [CR354222]
A_87_P018052	2.25798	down	3.02754	down	2.53571	down	3.19597	down	4.26449	down	4.44977	down	2.96184	down		finished cDNA, clone ChEST53e13. [CR353267]
A_87_P012121	2.39158	down	2.84469	down	6.07252	down	3.87078	down	5.97511	down	4.60843	down	4.74953	down		finished cDNA, clone ChEST809j17. [CR407373]
A_87_P023760	3.09894	down	3.22405	down	5.75634	down	2.8433	down	3.58885	down	3.74881	down	4.69899	down		finished cDNA, clone ChEST803f1. [BX931861]
A_87_P013644	8.17319	down	8.77259	down	11.2518	down	2.93353	down	7.26669	down	5.21223	down	8.2605	down		finished cDNA, clone ChEST202l10. [CR391202]
A_87_P017040	3.08457	down	16.0597	down	49.7108	down	4.95896	down	28.1572	down	90.5852	down	84.4763	down		finished cDNA, clone ChEST383m11. [CR385608]
A_87_P029403	3.82716	down	3.62771	down	4.13573	down	3.10471	down	2.98594	down	2.49809	down	2.7746	down		603406832F1 CSEQCHN67 cDNA clone ChEST315o8 5', mRNA sequence [BU341058]
A_87_P041539	2.41529	down	38.6524	down	7.04911	down	2.11029	down	3.90748	down	15.6583	down	89.5985	down
A_87_P032481	3.21221	down	2.75874	down	5.9553	down	3.4773	down	3.30851	down	6.88148	down	8.18722	down		603797875F1 CSEQCHN23 cDNA clone ChEST764f20 5', mRNA sequence [BU228277]
A_87_P018405	2.41328	down	3.18863	down	4.54747	down	2.44033	down	2.29275	down	3.84297	down	4.03513	down		finished cDNA, clone ChEST41c9. [CR352728]
A_87_P011822	2.9567	down	3.046	down	4.00726	down	2.25723	down	2.03274	down	3.59757	down	5.25651	down		finished cDNA, clone ChEST1038d11. [CR523119]
A_87_P034439	3.82592	down	4.19459	down	5.54447	down	4.25266	down	4.40255	down	3.7125	down	11.0502	down
A_87_P006032	2.62014	down	3.19619	down	3.03321	down	3.23392	down	8.43218	down	5.16412	down	5.3402	down
A_87_P013491	4.85476	down	4.3374	down	5.34097	down	5.4017	down	7.52338	down	5.65258	down	7.44156	down		finished cDNA, clone ChEST652l14. [CR391390]
A_87_P000416	4.33919	down	3.81044	down	4.28624	down	2.77799	down	2.34369	down	2.67852	down	4.22968	down		Q5DBE9_SCHJA (Q5DBE9) SJCHGC01974 protein, partial (16%) [TC276948]
A_87_P003563	36.1315	down	16.6751	down	51.0299	down	52.7573	down	28.6025	down	26.361	down	12.9932	down		Q90653_CHICK (Q90653) Cell division cycle control protein 37 (Fragment), partial (17%) [TC242009]
A_87_P017920	2.32056	down	5.46555	down	4.32818	down	10.5356	down	5.08015	down	7.06963	down	2.32344	down		finished cDNA, clone ChEST250p16. [CR353470]
A_87_P027673	5.07545	down	13.0676	down	16.9126	down	5.93317	down	14.6928	down	8.25576	down	16.3453	down		603233492F1 CSEQRBN09 cDNA clone ChEST232h24 5', mRNA sequence [BU418158]
A_87_P014307	2.29909	down	2.42734	down	3.65208	down	2.60399	down	3.13634	down	3.88514	down	4.85662	down		finished cDNA, clone ChEST936d10. [CR390200]
A_87_P032582	44.2134	down	39.2935	down	131.754	down	9.72689	down	4.64007	down	15.6657	down	6.72522	down		603400330F1 CSEQCHN23 cDNA clone ChEST294k7 5', mRNA sequence [BU225508]
A_87_P028008	3.15216	down	4.97276	down	4.2638	down	2.86827	down	3.54415	down	2.9041	down	5.45385	down
A_87_P015698	3.945	down	7.17561	down	4.63155	down	4.1226	down	6.79313	down	5.44548	down	2.14446	down		finished cDNA, clone ChEST660k1. [CR387605]
A_87_P012705	4.97309	down	7.57963	down	7.03184	down	6.12411	down	6.72981	down	8.34307	down	21.0667	down		finished cDNA, clone ChEST588k1. [CR406549]
A_87_P023928	5.94365	down	7.47126	down	5.50741	down	5.91154	down	9.56949	down	9.02094	down	5.92547	down		finished cDNA, clone ChEST646d10. [BX931445]
A_87_P027971	2.11762	down	2.91738	down	2.92711	down	2.14809	down	2.53908	down	4.11329	down	3.58714	down		BC023573 TUBGCP6 protein {Homo sapiens} (exp=-1; wgp=0; cg=0), partial (3%) [TC265277]
A_87_P028288	2.58886	down	2.32663	down	4.19571	down	2.18999	down	3.02628	down	3.34217	down	3.85302	down		603583185F1 CSEQCHN75 cDNA clone ChEST535i21 5', mRNA sequence [BU387256]
A_87_P005945	3.66752	down	2.25545	down	3.40512	down	4.42247	down	3.2325	down	3.25012	down	6.80151	down
A_87_P013985	7.29461	down	6.08744	down	6.75793	down	3.54426	down	3.87542	down	4.73697	down	2.93386	down		finished cDNA, clone ChEST598o1. [CR390698]
A_87_P018753	5.87176	down	10.2039	down	8.38082	down	7.52212	down	8.59383	down	6.52015	down	8.80391	down		finished cDNA, clone ChEST987i8. [CR338909]
A_87_P012521	2.4425	down	3.06992	down	4.00025	down	2.68131	down	3.74468	down	4.00142	down	5.67226	down		finished cDNA, clone ChEST733j10. [CR406802]
A_87_P015796	4.67721	down	5.94037	down	7.94791	down	9.10503	down	9.12764	down	7.0223	down	6.50768	down		finished cDNA, clone ChEST487d19. [CR387469]
A_87_P016861	3.03414	down	3.33325	down	4.64569	down	2.27748	down	2.82245	down	4.48687	down	4.92464	down		finished cDNA, clone ChEST701l1. [CR385871]
A_87_P019971	12.5968	down	7.76276	down	2.77185	down	16.5648	down	10.2712	down	3.0914	down	3.16505	down		brain_EST03881 Brain cDNA Library cDNA 3', mRNA sequence [CO760689]
A_87_P003042	3.14623	down	5.19417	down	3.19674	down	3.96632	down	4.23657	down	5.39463	down	5.58963	down
A_87_P001276	3.39897	down	4.11296	down	3.30556	down	3.60903	down	2.59929	down	4.09914	down	5.74684	down		Q5JHT0_PYRKO (Q5JHT0) Predicted permease, major facilitator superfamily, partial (6%) [TC283345]
A_87_P020597	2.00932	down	3.2135	down	4.36134	down	2.64794	down	3.33327	down	3.91046	down	4.91159	down		WLB060B10.ab1 WLtestis cDNA 5', mRNA sequence [CN231171]
A_87_P018606	7.90647	down	7.09236	down	12.4968	down	2.0301	down	3.44578	down	4.9491	down	4.22543	down		finished cDNA, clone ChEST78o11. [CR352420]
A_87_P028248	2.91457	down	4.28577	down	3.50598	down	4.83895	down	3.25121	down	3.49962	down	4.95418	down
A_87_P015790	2.27957	down	2.38388	down	3.34222	down	2.62935	down	2.61742	down	2.82194	down	6.28109	down		finished cDNA, clone ChEST487a9. [CR387479]
A_87_P038417	3.72056	down	6.52172	down	6.96364	down	6.07086	down	6.07615	down	6.11366	down	8.20418	down		Q8R1K9_MOUSE (Q8R1K9) Ercc3 protein (Fragment), partial (17%) [TC285861]
A_87_P010583	4.28311	down	3.3735	down	5.56933	down	4.37881	down	3.60062	down	5.22293	down	7.22117	down
A_87_P041275	3.33969	down	2.18203	down	4.46706	down	3.56526	down	2.26774	down	2.56371	down	4.3846	down
A_87_P013866	4.50792	down	12.76	down	7.37732	down	4.30149	down	5.57812	down	4.46589	down	6.48099	down		finished cDNA, clone ChEST398e11. [CR390889]
A_87_P019960	2.70023	down	2.73028	down	5.95751	down	3.318	down	3.38327	down	4.14725	down	8.97656	down		brain_EST04170 Brain cDNA Library cDNA 3', mRNA sequence [CO760978]
A_87_P004979	6.97695	down	7.32076	down	7.91673	down	12.0162	down	13.9403	down	8.85904	down	18.0281	down
A_87_P017889	10.9471	down	21.7939	down	29.0506	down	7.32128	down	6.02793	down	36.6662	down	14.009	down		finished cDNA, clone ChEST129l5. [CR353519]
A_87_P010506	2.3172	down	7.68762	down	31.4685	down	12.9779	down	34.2996	down	36.5169	down	68.2769	down		gonad_EST07624 Embryonic gonad cDNA Library cDNA 5', mRNA sequence [CV860148]
A_87_P034628	3.30859	down	3.77481	down	5.6926	down	3.20847	down	3.4125	down	5.17281	down	4.97627	down
A_87_P035367	9.04575	down	4.15681	down	2.4367	down	3.72554	down	3.29087	down	11.0307	down	9.1531	down		AM067877 Chicken immune 3 - CSEQRBN33 cDNA clone C0000476K14_T7, mRNA sequence [AM067877]
A_87_P029715	3.33947	down	5.12366	down	2.79102	down	4.43252	down	3.425	down	3.94845	down	5.41013	down		603490910F1 CSEQCHN63 cDNA clone ChEST393c3 5', mRNA sequence [BU326076]
A_87_P027453	5.87303	down	4.41503	down	4.80619	down	3.02686	down	2.37512	down	2.87223	down	3.58722	down
A_87_P012656	3.2955	down	2.80101	down	4.94325	down	3.63149	down	4.12408	down	4.8535	down	5.24041	down		finished cDNA, clone ChEST761o6. [CR406622]
A_87_P012977	6.02731	down	16.0419	down	22.397	down	4.14011	down	5.23274	down	6.88349	down	15.7278	down		finished cDNA, clone ChEST858g18. [CR406136]
A_87_P005244	3.85258	down	4.13438	down	9.69251	down	5.40733	down	9.1201	down	5.85543	down	16.103	down
A_87_P002619	3.22644	down	4.72449	down	3.86647	down	2.32758	down	2.26596	down	4.26969	down	2.80213	down		Q2IM97_ANADE (Q2IM97) Transcriptional regulator, ArsR family, partial (7%) [TC279212]
A_87_P018292	2.35729	down	2.7299	down	3.49471	down	3.40743	down	5.07231	down	4.1441	down	3.22134	down		finished cDNA, clone ChEST397d6. [CR352902]
A_87_P016181	3.89192	down	5.17508	down	6.66953	down	7.51555	down	9.06443	down	13.8483	down	22.8392	down		finished cDNA, clone ChEST37n12. [CR386890]
A_87_P024903	8.06022	down	14.0702	down	9.91449	down	10.4537	down	12.2087	down	6.09159	down	13.2172	down		Q4H8R2_9DEIO (Q4H8R2) Chromosomal replication initiator protein, DnaA, partial (4%) [TC277770]
A_87_P024697	2.2334	down	3.37559	down	3.91629	down	2.11719	down	5.19408	down	3.24552	down	4.78728	down		finished cDNA, clone ChEST978h23. [BX929504]
A_87_P020871	3.85505	down	3.65267	down	5.95293	down	3.65948	down	5.16662	down	7.6248	down	4.28855	down		solute carrier family 25 (mitochondrial carrier; adenine nucleotide translocator), member 6 (SLC25A6), mRNA. [Source:RefSeq_dna;Acc:NM_204231] [ENSGALT00000036604]
A_87_P039082	4.40924	down	4.19836	down	5.34616	down	3.37214	down	2.58248	down	2.52017	down	4.02382	down
A_87_P003456	5.223	down	10.3826	down	11.0921	down	3.77728	down	4.42248	down	4.91434	down	4.25444	down		Q8TPF6_METAC (Q8TPF6) Sensory transduction histidine kinase, partial (4%) [TC278640]
A_87_P006300	6.73568	down	5.36576	down	6.54468	down	3.33177	down	3.1864	down	2.75268	down	2.83205	down
A_87_P003865	3.32748	down	3.58775	down	2.94965	down	2.05705	down	2.20559	down	2.04277	down	2.59629	down
A_87_P020529	2.94058	down	7.85475	down	7.84455	down	3.55637	down	5.35993	down	4.79888	down	7.85731	down		RJA112H05.ab1 RJbrain cDNA 5', mRNA sequence [CN233512]
A_87_P020829	5.81823	down	16.219	down	15.9486	down	6.77927	down	13.7779	down	8.59722	down	15.295	down		WLA011F03.ab1 WLbrain cDNA 5', mRNA sequence [CN219955]
A_87_P005973	6.769	down	5.22009	down	6.16747	down	3.23023	down	2.54303	down	6.86234	down	5.00206	down		AK172872 mKIAA0020 protein {Mus musculus} (exp=-1; wgp=0; cg=0), partial (6%) [TC293791]
A_87_P005207	2.17453	down	2.4354	down	2.61128	down	3.14784	down	4.525	down	5.89047	down	3.69372	down
A_87_P013388	2.95072	down	4.21081	down	3.06693	down	2.57803	down	3.2144	down	2.75616	down	2.72971	down		finished cDNA, clone ChEST983k15. [CR391536]
A_87_P010463	3.1129	down	2.88177	down	3.74721	down	3.09315	down	2.92461	down	3.29451	down	5.35481	down
A_87_P005802	4.25299	down	14.3493	down	22.4443	down	3.56869	down	17.7399	down	9.6252	down	17.837	down
A_87_P023376	5.86895	down	7.36594	down	9.87623	down	3.71695	down	3.79118	down	3.94436	down	6.94965	down		finished cDNA, clone ChEST479a18. [BX932756]
A_87_P026883	3.70426	down	13.4526	down	18.4407	down	10.1812	down	14.4631	down	86.6196	down	62.6224	down		604146317F1 CSEQRBN11 cDNA clone ChEST987a5 5', mRNA sequence [BU440034]
A_87_P016641	2.38311	down	2.32705	down	2.86096	down	2.45022	down	3.36582	down	2.65201	down	9.17889	down		finished cDNA, clone ChEST252j10. [CR386207]
A_87_P033821	12.7798	down	17.4562	down	20.6364	down	8.45087	down	8.87106	down	18.2914	down	9.17231	down		603123610F1 CSEQCHL23 cDNA clone ChEST89c4 5', mRNA sequence [BU135994]
A_87_P028778	2.46417	down	6.4589	down	3.60844	down	2.21246	down	2.28872	down	2.34072	down	3.37542	down		Q39H07_BURS3 (Q39H07) Flp pilus assembly protein TadB, partial (6%) [TC258162]
A_87_P034360	2.13264	down	3.03066	down	2.7704	down	2.58764	down	3.89727	down	3.47024	down	4.21049	down		603142176F1 CSEQCHL16 cDNA clone ChEST135h20 5', mRNA sequence [BU118092]
A_87_P029347	11.1619	down	6.9718	down	5.59335	down	23.4492	down	10.0319	down	10.4542	down	8.51235	down		603524236F1 CSEQCHN68 cDNA clone ChEST468g10 5', mRNA sequence [BU344331]
A_87_P015718	8.79321	down	21.9053	down	9.8618	down	8.47051	down	9.92404	down	6.95358	down	4.21069	down		finished cDNA, clone ChEST43p1. [CR387581]
A_87_P032021	17.5968	down	16.3647	down	25.8986	down	4.73209	down	4.0595	down	8.81721	down	11.105	down		603409182F1 CSEQCHN24 cDNA clone ChEST323d22 5', mRNA sequence [BU237677]
A_87_P012541	3.75009	down	2.84424	down	2.54778	down	2.78916	down	2.64114	down	2.08073	down	3.68083	down		finished cDNA, clone ChEST873k15. [CR406775]
A_87_P027089	3.2557	down	3.39867	down	3.48245	down	4.24322	down	2.95968	down	3.55184	down	4.40154	down		603221985F1 CSEQRBN10 cDNA clone ChEST217j22 5', mRNA sequence [BU433746]
A_87_P017034	2.86394	down	3.45227	down	6.35502	down	2.06926	down	2.33364	down	2.90407	down	7.32662	down		finished cDNA, clone ChEST843h5. [CR385614]
A_87_P005081	5.60261	down	14.3736	down	3.33442	down	20.5781	down	8.29464	down	11.1668	down	12.9953	down
A_87_P024020	2.01402	down	2.9633	down	2.95832	down	2.87204	down	6.38314	down	4.42159	down	3.38986	down		finished cDNA, clone ChEST1021n4. [BX931201]
A_87_P023636	5.07564	down	2.92338	down	3.00174	down	3.74713	down	6.45142	down	4.36218	down	2.53563	down		finished cDNA, clone ChEST1028i3. [BX932127]
A_87_P030712	6.4128	down	5.61703	down	3.77935	down	8.37234	down	3.55992	down	5.18986	down	2.44662	down
A_87_P017250	4.62858	down	5.53641	down	4.39553	down	3.98438	down	4.81079	down	5.58696	down	25.792	down		finished cDNA, clone ChEST789p11. [CR385245]
A_87_P014896	2.64916	down	3.52927	down	2.80915	down	2.4825	down	2.80402	down	2.57305	down	3.70912	down		finished cDNA, clone ChEST723d5. [CR389329]
A_87_P013315	3.52305	down	5.15186	down	7.62875	down	3.55265	down	4.97393	down	8.02027	down	7.57001	down		finished cDNA, clone ChEST898m23. [CR391647]
A_87_P005997	13.7715	down	25.9037	down	23.4527	down	7.84559	down	9.68903	down	12.048	down	32.2013	down
A_87_P040257	2.9386	down	2.96418	down	3.3529	down	2.98079	down	2.90228	down	3.88887	down	4.02856	down
A_87_P018334	2.72067	down	2.31374	down	4.31461	down	2.34519	down	2.69021	down	3.05641	down	4.13792	down		finished cDNA, clone ChEST119c6. [CR352834]
A_87_P031062	2.36088	down	2.87739	down	3.581	down	2.176	down	2.75058	down	3.00672	down	3.81985	down		603532821F1 CSEQCHN53 cDNA clone ChEST489j5 5', mRNA sequence [BU272793]
A_87_P011960	2.7423	down	8.49462	down	9.80379	down	3.30656	down	8.77202	down	9.45329	down	3.89941	down		finished cDNA, clone ChEST752o4. [CR522937]
A_87_P029194	2.16182	down	3.33851	down	4.01577	down	2.91873	down	4.25962	down	3.63139	down	4.31334	down
A_87_P022475	4.60068	down	3.29799	down	5.11601	down	2.92196	down	3.28883	down	6.13366	down	2.43545	down		finished cDNA, clone ChEST844f3. [BX934689]
A_87_P000467	2.03543	down	2.61836	down	2.46436	down	2.19933	down	2.83734	down	3.4581	down	2.61919	down		HUMLAMBAA laminin B1 {Homo sapiens} (exp=-1; wgp=0; cg=0), partial (17%) [TC280531]
A_87_P016643	3.92203	down	3.62604	down	2.67843	down	7.56591	down	5.94026	down	2.66751	down	2.41254	down		finished cDNA, clone ChEST247n4. [CR386205]
A_87_P014034	3.8727	down	6.78299	down	5.91986	down	2.56544	down	3.53552	down	5.40831	down	6.4803	down		finished cDNA, clone ChEST361c10. [CR390614]
A_87_P032107	10.1831	down	6.70218	down	9.83336	down	2.70722	down	2.62505	down	8.40706	down	11.0372	down		603411467F1 CSEQCHN24 cDNA clone ChEST329e18 5', mRNA sequence [BU236220]
A_87_P013490	2.51909	down	2.86774	down	3.21261	down	3.24187	down	6.64914	down	5.91796	down	2.13304	down		finished cDNA, clone ChEST653n10. [CR391393]
A_87_P021171	5.98004	down	8.31522	down	6.4725	down	5.52886	down	2.39178	down	4.1834	down	8.45613	down		603497778F1 CSEQCHN65 cDNA clone ChEST410k19 5', mRNA sequence [BU333594]
A_87_P031868	2.32597	down	2.49044	down	2.62483	down	2.1173	down	2.95486	down	3.01176	down	3.7382	down		Fibroblast growth factor receptor CPE-FGFR. [Source:UniProtKB/TrEMBL;Acc:Q9PSF8] [ENSGALT00000001711]
A_87_P024218	2.01145	down	2.50323	down	4.96858	down	3.5027	down	2.63494	down	2.95675	down	8.96951	down		finished cDNA, clone ChEST962h1. [BX930641]
A_87_P032487	3.01096	down	5.66157	down	9.30218	down	2.22607	down	5.43078	down	5.13056	down	9.73358	down		603797953F1 CSEQCHN23 cDNA clone ChEST764j13 5', mRNA sequence [BU228124]
A_87_P015297	5.63688	down	2.12665	down	4.1743	down	6.12964	down	4.47175	down	4.42981	down	9.11413	down		finished cDNA, clone ChEST887n14. [CR388701]
A_87_P014779	5.50047	down	20.2329	down	21.3435	down	3.04032	down	11.7654	down	8.05943	down	16.7558	down		finished cDNA, clone ChEST187f7. [CR389507]
A_87_P024024	2.88183	down	2.76063	down	4.24633	down	2.30057	down	2.35183	down	2.54409	down	3.59978	down		finished cDNA, clone ChEST589g4. [BX931184]
A_87_P005718	3.68449	down	5.13772	down	5.90883	down	3.82177	down	2.26562	down	2.06313	down	2.62912	down
A_87_P024744	2.55127	down	2.60772	down	2.89311	down	3.18947	down	4.35794	down	2.57749	down	3.16085	down		finished cDNA, clone ChEST979h11. [BX929387]
A_87_P007994	3.42367	down	3.87185	down	4.44587	down	2.36738	down	2.86862	down	3.66119	down	5.2684	down
A_87_P002125	4.4447	down	2.25332	down	2.48388	down	3.27259	down	7.08508	down	6.88456	down	3.61827	down
A_87_P003126	2.73413	down	2.31227	down	4.30918	down	3.48074	down	4.05527	down	5.42637	down	6.74456	down
A_87_P041811	2.39279	down	3.41832	down	6.33008	down	2.1225	down	3.26152	down	2.59995	down	3.53843	down
A_87_P001920	2.48731	down	3.1433	down	3.20666	down	2.70827	down	4.18784	down	2.72709	down	3.73659	down
A_87_P030045	3.46807	down	3.2563	down	2.98722	down	2.79105	down	2.47034	down	2.19734	down	2.49771	down		603543355F1 CSEQCHN61 cDNA clone ChEST516m13 5', mRNA sequence [BU312587]
A_87_P012955	3.77452	down	5.30367	down	6.25318	down	4.17289	down	8.58378	down	5.97502	down	9.96085	down		finished cDNA, clone ChEST853p20. [CR406174]
A_87_P007894	6.61526	down	11.4331	down	2.38868	down	8.30058	down	5.73099	down	11.3328	down	45.0265	down		603797119F1 CSEQCHN23 cDNA clone ChEST762f5 5', mRNA sequence [BU230043]
A_87_P012319	5.74899	down	9.0676	down	7.83868	down	9.29221	down	11.6273	down	11.4633	down	15.1115	down		finished cDNA, clone ChEST752k22. [CR407075]
A_87_P016370	2.18093	down	3.68274	down	2.60794	down	3.57302	down	2.34275	down	8.54162	down	4.94094	down		finished cDNA, clone ChEST294b17. [CR386587]
A_87_P034109	7.96538	down	13.5725	down	22.4523	down	4.51644	down	9.41899	down	9.05907	down	13.0936	down		603151748F1 CSEQCHL19 cDNA clone ChEST159p12 5', mRNA sequence [BU126270]
A_87_P026905	5.38814	down	2.88267	down	5.91938	down	3.2707	down	3.49502	down	5.98631	down	3.42675	down		Q59H37_HUMAN (Q59H37) Laminin alpha 2 subunit variant (Fragment), partial (10%) [TC283331]
A_87_P002785	3.57405	down	4.01754	down	4.76483	down	2.5249	down	3.14669	down	2.02876	down	3.69684	down		603111744F1 CSEQCHL12 cDNA clone ChEST59h12 5', mRNA sequence [BU106728]
A_87_P031563	45.9445	down	33.1792	down	41.4236	down	63.9143	down	27.4454	down	31.4115	down	38.4783	down		603748333F1 CSEQCHN38 cDNA clone ChEST656b9 5', mRNA sequence [BU254521]
A_87_P013845	4.0482	down	5.32153	down	3.45938	down	3.35706	down	2.0894	down	2.64096	down	8.96217	down		finished cDNA, clone ChEST743i17. [CR390927]
A_87_P021254	2.27515	down	2.4018	down	3.38566	down	4.17992	down	6.55319	down	5.14277	down	5.19278	down		4048376 1GAL - Chicken Intestinal Lymphocyte cDNA clone 1GAL_51L19 5', mRNA sequence [CD734450]
A_87_P004864	5.50796	down	2.87967	down	3.1822	down	3.57117	down	2.10432	down	3.48464	down	3.20324	down		Q89D50_BRAJA (Q89D50) Blr7595 protein, partial (11%) [TC275561]
A_87_P019938	3.12798	down	3.88264	down	2.9179	down	2.03599	down	2.44507	down	2.04659	down	8.56327	down		brain_EST04667 Brain cDNA Library cDNA 3', mRNA sequence [CO761475]
A_87_P002881	3.38189	down	3.40835	down	4.86611	down	2.65514	down	3.79426	down	6.86612	down	10.331	down
A_87_P003920	5.18318	down	4.0853	down	2.15824	down	4.22246	down	2.82302	down	2.33241	down	2.40562	down		Cell adhesion molecule 1 Precursor (Immunoglobulin superfamily member 4)(Nectin-like protein 2)(NECL-2)(Tumor suppressor in lung cancer 1)(TSLC-1)(Synaptic cell adhesion molecule)(Spermatogenic immunoglobulin superfamily)(SgIGSF) [Source:UniProtKB/Swiss-Prot;Acc:Q9BY67] [ENSGALT00000023514]
A_87_P015557	2.75981	down	3.31692	down	3.5228	down	3.36077	down	4.86741	down	4.7319	down	2.15764	down		finished cDNA, clone ChEST83o5. [CR387807]
A_87_P017287	2.73542	down	3.36249	down	3.54806	down	2.31215	down	2.17095	down	8.93982	down	6.05573	down		finished cDNA, clone ChEST541n20. [CR385196]
A_87_P011802	10.6294	down	6.66445	down	2.8689	down	12.4546	down	15.5162	down	10.9206	down	8.13737	down		finished cDNA, clone ChEST1030o17. [CR523154]
A_87_P000661	2.8405	down	3.66861	down	2.06501	down	5.66241	down	5.81834	down	8.39926	down	16.8306	down
A_87_P013149	4.76376	down	4.85308	down	4.46499	down	6.2179	down	6.34658	down	7.90454	down	4.65425	down		finished cDNA, clone ChEST885l1. [CR405876]
A_87_P027265	2.86008	down	4.13474	down	5.6876	down	2.05256	down	4.03359	down	4.11286	down	7.01188	down		603953962F1 CSEQRBN09 cDNA clone ChEST918l16 5', mRNA sequence [BU426746]
A_87_P012394	2.61973	down	2.62278	down	3.53317	down	2.5413	down	3.09399	down	3.12637	down	2.24394	down		finished cDNA, clone ChEST1014h19. [CR406979]
A_87_P030586	2.59948	down	3.38342	down	3.29434	down	2.8983	down	2.77022	down	3.30619	down	10.3471	down		603606368F1 CSEQCHN55 cDNA clone ChEST589g17 5', mRNA sequence [BU289585]
A_87_P034605	5.23831	down	5.78106	down	5.67515	down	4.90392	down	2.75841	down	7.00596	down	4.16599	down		WSP1_SCHPO (O36027) Wiskott-Aldrich syndrome homolog protein 1, partial (4%) [TC268156]
A_87_P004914	4.19815	down	3.99741	down	3.01711	down	4.86	down	5.02454	down	3.61584	down	4.11294	down
A_87_P016811	5.07265	down	4.77589	down	5.17025	down	3.1156	down	2.60475	down	4.11822	down	3.57296	down		finished cDNA, clone ChEST569h2. [CR385942]
A_87_P027482	2.07974	down	2.02408	down	3.17435	down	3.69247	down	5.36744	down	5.62262	down	3.65234	down		603231445F1 CSEQRBN09 cDNA clone ChEST227j12 5', mRNA sequence [BU421860]
A_87_P014041	13.7863	down	17.5784	down	21.4882	down	10.8541	down	10.2177	down	17.5083	down	15.7165	down		finished cDNA, clone ChEST53l22. [CR390602]
A_87_P023241	2.74274	down	2.48776	down	3.61404	down	2.1796	down	2.30128	down	2.4048	down	2.79424	down		finished cDNA, clone ChEST994i8. [BX933017]
A_87_P002550	4.2113	down	2.60699	down	5.39368	down	2.08455	down	3.11776	down	3.92325	down	2.07006	down		Laminin subunit alpha-2 Precursor (Laminin M chain)(Merosin heavy chain) [Source:UniProtKB/Swiss-Prot;Acc:P24043] [ENSGALT00000022704]
A_87_P004835	4.10502	down	9.0613	down	13.9546	down	3.5653	down	6.49837	down	8.88678	down	12.882	down
A_87_P018751	2.23599	down	3.07999	down	2.5891	down	2.12514	down	2.90787	down	3.4818	down	3.71269	down		finished cDNA, clone ChEST982m24. [CR338912]
A_87_P004201	4.5567	down	4.28202	down	9.53023	down	2.61875	down	2.02507	down	3.3923	down	3.96141	down
A_87_P016978	2.4049	down	2.94457	down	3.72139	down	3.19538	down	4.11657	down	6.40518	down	8.14085	down		finished cDNA, clone ChEST878k20. [CR385701]
A_87_P001396	6.23227	down	5.46948	down	3.07249	down	4.0417	down	3.12481	down	2.69585	down	6.49168	down		Q2ZZ64_STRSU (Q2ZZ64) ABC transporter, transmembrane region:ABC transporter precursor, partial (3%) [TC283997]
A_87_P018301	71.0987	down	31.5092	down	15.575	down	37.4247	down	16.7583	down	13.3618	down	21.3349	down		finished cDNA, clone ChEST397p8. [CR352882]
A_87_P018239	3.76236	down	3.14801	down	3.47198	down	3.61817	down	3.00507	down	5.25346	down	3.98737	down		finished cDNA, clone ChEST544i21. [CR352984]
A_87_P023059	2.33814	down	2.25423	down	2.17753	down	2.65918	down	2.38291	down	3.09607	down	3.86486	down		finished cDNA, clone ChEST191i4. [BX933376]
A_87_P006172	2.05583	down	4.71179	down	3.56186	down	2.81913	down	4.35111	down	3.08567	down	2.02213	down
A_87_P029245	2.69776	down	2.87524	down	2.7404	down	2.51118	down	2.24813	down	2.81312	down	2.14096	down		603530466F1 CSEQCHN69 cDNA clone ChEST483d17 5', mRNA sequence [BU351582]
A_87_P012572	4.58994	down	3.03456	down	3.66231	down	3.52863	down	3.94166	down	2.39796	down	7.28151	down		finished cDNA, clone ChEST976n21. [CR406729]
A_87_P029848	2.64248	down	3.5124	down	3.69454	down	3.06164	down	3.67688	down	2.9627	down	3.71858	down		603486671F1 CSEQCHN62 cDNA clone ChEST382m18 5', mRNA sequence [BU321731]
A_87_P011536	3.69216	down	5.47922	down	6.27809	down	3.17586	down	5.28682	down	5.77572	down	12.9362	down		finished cDNA, clone ChEST866o5. [CR523551]
A_87_P028467	4.76355	down	4.61031	down	5.29937	down	2.96156	down	2.91862	down	3.02778	down	6.83354	down		603861476F1 CSEQCHN75 cDNA clone ChEST873h20 5', mRNA sequence [BU382299]
A_87_P022752	6.3067	down	4.09677	down	3.69056	down	4.65419	down	2.89003	down	4.49504	down	4.19821	down		finished cDNA, clone ChEST5c10. [BX934069]
A_87_P032961	9.03783	down	29.8008	down	18.0077	down	5.70591	down	5.77124	down	4.67305	down	5.05668	down		603105001F1 CSEQCHN04 cDNA clone ChEST42b1 5', mRNA sequence [BU216689]
A_87_P000631	2.14939	down	2.84841	down	3.9324	down	2.16389	down	2.10844	down	2.83303	down	3.75784	down
A_87_P016388	2.51083	down	2.49297	down	2.69649	down	2.18154	down	2.65919	down	3.08458	down	3.08746	down		finished cDNA, clone ChEST289h4. [CR386562]
A_87_P041892	2.6598	down	7.32772	down	10.6882	down	2.23956	down	5.42392	down	3.47388	down	6.29616	down
A_87_P029842	2.42092	down	2.36503	down	4.55911	down	2.33528	down	3.04876	down	3.91421	down	3.60251	down		603488076F1 CSEQCHN62 cDNA clone ChEST385h19 5', mRNA sequence [BU321999]
A_87_P005851	2.92154	down	4.93699	down	6.00323	down	2.92997	down	8.36661	down	10.2238	down	4.97215	down		Q7SY87_XENLA (Q7SY87) Slc15a2-prov protein, partial (27%) [TC300641]
A_87_P025804	2.2432	down	2.53158	down	3.85315	down	2.23601	down	2.70711	down	3.9027	down	5.16259	down		603372331F1 CSEQRBN20 cDNA clone ChEST281m7 5', mRNA sequence [BU468761]
A_87_P031248	3.15857	down	5.42842	down	8.79915	down	2.21765	down	2.72418	down	3.38173	down	6.50513	down		CDON_HUMAN (Q4KMG0) Cell adhesion molecule-related/down-regulated by oncogenes precursor, partial (48%) [TC254533]
A_87_P014346	3.9918	down	3.67656	down	7.60547	down	2.08274	down	3.05661	down	4.37429	down	5.60635	down		finished cDNA, clone ChEST107f21. [CR390144]
A_87_P025084	9.0511	down	12.5898	down	6.8837	down	5.11216	down	5.85083	down	5.47917	down	5.07163	down
A_87_P017195	3.20384	down	4.89885	down	3.7742	down	3.15859	down	4.16298	down	3.39684	down	2.96268	down		finished cDNA, clone ChEST408k8. [CR385325]
A_87_P012078	2.504	down	2.97026	down	2.4621	down	2.43728	down	2.2294	down	3.40363	down	2.47957	down		finished cDNA, clone ChEST710j21. [CR407425]
A_87_P006175	2.41278	down	2.78556	down	3.0336	down	2.64963	down	2.64314	down	3.628	down	3.36613	down
A_87_P025031	5.36242	down	4.94401	down	4.63201	down	4.83548	down	2.42825	down	6.15048	down	7.98374	down
A_87_P022262	2.52	down	6.44772	down	4.92546	down	2.74223	down	4.52172	down	3.46366	down	2.11681	down		finished cDNA, clone ChEST72d20. [BX935110]
A_87_P012463	3.83175	down	5.3649	down	7.97635	down	4.3026	down	4.84874	down	9.33734	down	9.28403	down		finished cDNA, clone ChEST932g12. [CR406885]
A_87_P040439	4.35379	down	3.0506	down	2.45495	down	2.92685	down	2.0455	down	3.66773	down	2.03645	down
A_87_P018223	2.72958	down	3.20898	down	2.94545	down	2.19834	down	2.45551	down	3.99865	down	3.13076	down		finished cDNA, clone ChEST543n17. [CR353005]
A_87_P032622	2.41419	down	2.50313	down	4.31873	down	2.31852	down	2.68304	down	3.57262	down	3.60455	down
A_87_P015786	5.16118	down	8.22236	down	9.45638	down	3.34369	down	4.96132	down	9.09442	down	10.4211	down		finished cDNA, clone ChEST486o23. [CR387483]
A_87_P016833	3.07525	down	4.14191	down	4.10692	down	3.05677	down	3.13793	down	3.34824	down	3.10041	down		finished cDNA, clone ChEST1020o7. [CR385910]
A_87_P012025	4.05226	down	3.63486	down	3.61574	down	4.34549	down	3.65069	down	4.17959	down	2.00802	down		finished cDNA, clone ChEST664l8. [CR407515]
A_87_P026437	5.22435	down	22.2894	down	42.4695	down	8.99204	down	52.1895	down	46.9156	down	13.3398	down
A_87_P022588	2.59986	down	2.30589	down	2.07801	down	4.26209	down	2.24028	down	3.34968	down	3.7338	down		finished cDNA, clone ChEST379n12. [BX934437]
A_87_P005822	5.24172	down	4.2397	down	4.07026	down	4.6476	down	5.97578	down	5.67199	down	3.73441	down
A_87_P018604	3.67224	down	6.13971	down	5.56149	down	6.90032	down	8.86217	down	9.00023	down	5.96395	down		finished cDNA, clone ChEST323a9. [CR352425]
A_87_P040265	2.51381	down	4.10633	down	5.27323	down	3.79717	down	5.7039	down	5.81891	down	11.0859	down
A_87_P026892	4.09051	down	8.22071	down	5.45762	down	18.2767	down	5.61164	down	12.493	down	16.466	down		603208658F1 CSEQRBN11 cDNA clone ChEST184c16 5', mRNA sequence [BU439515]
A_87_P012799	4.59622	down	5.79019	down	4.73907	down	7.06699	down	8.6533	down	6.56915	down	6.86879	down		finished cDNA, clone ChEST834i13. [CR406404]
A_87_P001933	5.99996	down	6.35452	down	5.66363	down	10.2046	down	11.9933	down	9.23495	down	12.514	down		AY074481 immunoglobulin lambda light chain variable region {Trichosurus vulpecula} (exp=-1; wgp=0; cg=0), partial (9%) [TC300695]
A_87_P039092	2.60836	down	2.67732	down	2.19266	down	2.66417	down	2.56811	down	2.34145	down	2.26123	down
A_87_P004181	4.77175	down	8.26986	down	5.98783	down	4.21252	down	6.19913	down	6.70134	down	6.80883	down		Q17063_ACAPO (Q17063) Hemolysin, partial (17%) [TC268811]
A_87_P021985	9.21227	down	19.6866	down	49.1438	down	17.3697	down	30.8757	down	98.2722	down	176.057	down		finished cDNA, clone ChEST322b21. [BX935710]
A_87_P021292	2.2594	down	3.66883	down	2.97991	down	3.33936	down	2.84318	down	2.68098	down	4.29749	down
A_87_P033605	4.85846	down	4.43368	down	3.75883	down	3.46894	down	3.9066	down	4.56197	down	4.53173	down		Q6CV50_KLULA (Q6CV50) Similarity, partial (13%) [TC264747]
A_87_P002423	4.0502	down	2.78587	down	3.37882	down	3.90519	down	2.08419	down	3.91483	down	4.11008	down
A_87_P028993	2.94305	down	3.94703	down	5.25532	down	3.37609	down	5.85619	down	6.15045	down	8.0812	down		AK122367 mKIAA0768 protein {Mus musculus} (exp=-1; wgp=0; cg=0), partial (21%) [TC254923]
A_87_P002951	4.62409	down	5.11688	down	4.27757	down	4.23688	down	4.46716	down	3.35274	down	2.26693	down
A_87_P041015	3.69305	down	4.0474	down	4.48119	down	3.1	down	3.10494	down	2.15185	down	2.83784	down
A_87_P001592	3.337	down	4.42668	down	3.6867	down	10.085	down	9.63835	down	13.6737	down	22.811	down
A_87_P002114	3.58574	down	2.76292	down	5.7801	down	2.9345	down	4.4848	down	3.72659	down	6.30643	down		Q3GSY0_9ACTO (Q3GSY0) ATPaseATPas (Fragment), partial (5%) [TC278806]
A_87_P011562	4.63377	down	5.19874	down	5.28213	down	5.74149	down	4.87524	down	6.75734	down	5.25373	down		finished cDNA, clone ChEST70n16. [CR523509]
A_87_P016586	2.53756	down	4.31313	down	6.85527	down	2.17466	down	3.01971	down	4.49255	down	5.92825	down		finished cDNA, clone ChEST5g8. [CR386281]
A_87_P014022	3.22845	down	3.91215	down	6.20486	down	3.20407	down	3.34127	down	6.77068	down	6.90048	down		finished cDNA, clone ChEST353k13. [CR390636]
A_87_P022242	4.01171	down	4.38638	down	3.9064	down	3.6686	down	3.19297	down	4.80837	down	5.11022	down		finished cDNA, clone ChEST868g5. [BX935144]
A_87_P016936	2.73708	down	2.44799	down	2.90226	down	2.11416	down	3.00282	down	2.35603	down	5.22819	down		finished cDNA, clone ChEST693c24. [CR385766]
A_87_P025888	3.15434	down	3.64133	down	7.30056	down	3.4638	down	3.94211	down	6.79412	down	12.2927	down		603372819F1 CSEQRBN20 cDNA clone ChEST282e6 5', mRNA sequence [BU466597]
A_87_P034804	6.30216	down	4.08372	down	6.80922	down	4.47827	down	4.14475	down	5.57232	down	4.26025	down		A17 Chicken thyroid SSH library cDNA clone A17, mRNA sequence [BQ839718]
A_87_P018102	28.8922	down	30.715	down	7.66878	down	537.744	down	39.5462	down	108.035	down	27.8507	down		finished cDNA, clone ChEST135g18. [CR353197]
A_87_P014145	5.12042	down	2.38024	down	4.75809	down	3.96593	down	2.97221	down	4.49508	down	2.49725	down		finished cDNA, clone ChEST784j10. [CR390449]
A_87_P008398	2.98329	down	3.07115	down	2.51911	down	2.77526	down	6.83354	down	6.91721	down	7.83499	down		HSLMYC2 {Homo sapiens} (exp=-1; wgp=0; cg=0), partial (45%) [TC249103]
A_87_P002283	4.00524	down	8.94018	down	4.92803	down	4.18786	down	4.42606	down	6.07526	down	3.4794	down
A_87_P012740	3.58725	down	13.2866	down	13.43	down	15.7758	down	26.1062	down	15.7784	down	40.7276	down		finished cDNA, clone ChEST114a21. [CR406499]
A_87_P029117	9.79061	down	12.4451	down	5.6081	down	19.2227	down	20.8742	down	19.7274	down	10.9879	down
A_87_P018050	3.17898	down	3.77746	down	5.22412	down	2.54854	down	2.01952	down	4.97916	down	6.60531	down		finished cDNA, clone ChEST43o10. [CR353270]
A_87_P020051	2.54167	down	2.91379	down	3.18531	down	2.73451	down	2.11981	down	2.24945	down	3.70099	down		brain_EST02610 Brain cDNA Library cDNA 3', mRNA sequence [CO759418]
A_87_P002004	4.35008	down	3.95894	down	2.3955	down	5.35351	down	5.06624	down	4.40452	down	4.96409	down
A_87_P024871	7.43691	down	16.2459	down	12.9895	down	5.7251	down	6.13162	down	3.83271	down	7.41022	down		Q7TPA6_RAT (Q7TPA6) Ab1-042, partial (9%) [TC271396]
A_87_P019460	6.49206	down	7.11684	down	9.82247	down	3.93259	down	2.48943	down	3.22682	down	2.78177	down
A_87_P014439	4.05029	down	6.49805	down	3.44739	down	3.60714	down	3.13257	down	7.02664	down	14.2071	down		finished cDNA, clone ChEST999g6. [CR389997]
A_87_P010509	2.76691	down	4.09274	down	5.28659	down	3.78227	down	3.78874	down	6.62922	down	8.1142	down		603473807F1 CSEQCHN70 cDNA clone ChEST354m2 5', mRNA sequence [BU356385]
A_87_P004190	2.07746	down	2.4407	down	2.64725	down	2.05377	down	2.84862	down	2.07448	down	2.26162	down
A_87_P014934	3.30577	down	7.02541	down	6.28467	down	3.849	down	5.72541	down	8.4437	down	7.44345	down		finished cDNA, clone ChEST247n16. [CR389263]
A_87_P034319	2.20977	down	3.27169	down	3.50484	down	2.05782	down	3.29226	down	3.22916	down	5.25772	down		603141894F1 CSEQCHL16 cDNA clone ChEST134l23 5', mRNA sequence [BU119404]
A_87_P030017	2.16101	down	3.09597	down	2.54411	down	2.40542	down	2.25225	down	2.71655	down	3.4172	down		603541812F1 CSEQCHN61 cDNA clone ChEST512g4 5', mRNA sequence [BU314305]
A_87_P010886	9.89413	down	9.41291	down	8.69223	down	5.73269	down	2.36345	down	2.45344	down	2.98357	down		finished cDNA, clone ChEST134l7. [CR524455]
A_87_P039416	4.57758	down	5.29694	down	2.16423	down	3.46673	down	3.08104	down	2.34205	down	3.22096	down
A_87_P039481	34.8767	down	16.8282	down	33.088	down	15.5794	down	19.8358	down	14.519	down	35.8686	down
A_87_P016592	3.02699	down	4.19989	down	4.88761	down	7.37378	down	8.19611	down	8.19611	down	36.5239	down		finished cDNA, clone ChEST54c1. [CR386273]
A_87_P021162	2.34906	down	3.27127	down	3.12079	down	2.03036	down	2.38459	down	3.74979	down	3.61307	down		AF236085 CYP4F11 {Homo sapiens} (exp=-1; wgp=0; cg=0), partial (34%) [TC302216]
A_87_P007729	5.20734	down	3.03647	down	5.40549	down	3.04432	down	2.04234	down	3.43943	down	2.01046	down		Q789D2_CHICK (Q789D2) Reverse transcriptase (Fragment), partial (8%) [TC232742]
A_87_P026988	5.34019	down	3.56438	down	8.06698	down	3.93798	down	3.00596	down	6.02527	down	7.37237	down		603257730F1 CSEQRBN10 cDNA clone ChEST239k8 5', mRNA sequence [BU435566]
A_87_P024576	3.30876	down	2.73727	down	3.47024	down	2.57661	down	2.78931	down	3.41646	down	2.98406	down		finished cDNA, clone ChEST551g15. [BX929812]
A_87_P039906	5.73672	down	15.038	down	15.1882	down	4.61289	down	5.96635	down	7.27874	down	12.1142	down
A_87_P012257	3.79841	down	4.04531	down	5.10407	down	2.56502	down	3.3386	down	3.97861	down	4.16386	down		finished cDNA, clone ChEST739g15. [CR407162]
A_87_P023515	2.59398	down	3.06972	down	3.18529	down	2.08188	down	3.09083	down	2.49363	down	2.90537	down		finished cDNA, clone ChEST98i21. [BX932397]
A_87_P015152	2.61614	down	2.56104	down	3.90767	down	2.36791	down	3.53809	down	3.47987	down	4.356	down		finished cDNA, clone ChEST168f2. [CR388902]
A_87_P031816	5.41344	down	13.0493	down	6.20524	down	5.44349	down	5.5814	down	2.23651	down	4.75242	down		603781856F1 CSEQCHN34 cDNA clone ChEST731p14 5', mRNA sequence [BU243380]
A_87_P038381	8.435	down	7.59699	down	11.2391	down	2.5456	down	2.48748	down	3.04499	down	2.26724	down
A_87_P005133	3.98255	down	4.38796	down	7.05144	down	3.1748	down	7.44088	down	3.57217	down	14.4697	down
A_87_P010991	22.0002	down	24.5263	down	33.5722	down	17.1995	down	14.2971	down	44.9621	down	25.9122	down		finished cDNA, clone ChEST816n14. [CR524299]
A_87_P030878	3.6787	down	3.59841	down	3.87419	down	5.23505	down	5.35386	down	4.47285	down	4.78294	down		603866045F1 CSEQCHN54 cDNA clone ChEST885i11 5', mRNA sequence [BU278527]
A_87_P012793	28.4275	down	31.6156	down	23.377	down	21.7223	down	24.4619	down	20.5471	down	35.7356	down		finished cDNA, clone ChEST835a14. [CR406414]
A_87_P001014	4.95623	down	6.31984	down	4.41782	down	6.18492	down	6.84431	down	7.40472	down	6.26129	down		XM_506741 P0453H10.33 gene product {Oryza sativa (japonica cultivar-group)} (exp=-1; wgp=0; cg=0), partial (5%) [TC256967]
A_87_P016017	2.86124	down	2.53275	down	3.76624	down	2.10756	down	2.96113	down	2.02712	down	3.76407	down		finished cDNA, clone ChEST269g21. [CR387147]
A_87_P011089	8.59335	down	9.30517	down	5.25103	down	42.2768	down	22.9531	down	47.0721	down	75.5319	down		finished cDNA, clone ChEST905o6. [CR524164]
A_87_P039987	4.81808	down	6.39454	down	5.42315	down	3.28059	down	4.17828	down	2.32415	down	7.30901	down
A_87_P007928	2.78382	down	4.32012	down	3.06455	down	3.85518	down	6.0048	down	2.24373	down	4.45268	down		603532955F1 CSEQCHN53 cDNA clone ChEST490m13 5', mRNA sequence [BU274920]
A_87_P029391	3.65382	down	4.52158	down	2.76932	down	3.93543	down	5.77834	down	4.93723	down	4.36857	down		603520111F1 CSEQCHN67 cDNA clone ChEST462e3 5', mRNA sequence [BU341737]
A_87_P007916	2.45327	down	3.00236	down	5.24229	down	2.64987	down	4.01685	down	5.45525	down	5.80859	down		DPOG1_CHICK (Q92076) DNA polymerase gamma subunit 1 (Mitochondrial DNA polymerase catalytic subunit) (Fragment) , partial (3%) [TC255509]
A_87_P012402	6.07341	down	13.6129	down	14.3619	down	4.46737	down	3.82926	down	5.5478	down	22.4334	down		finished cDNA, clone ChEST1001h1. [CR406969]
A_87_P003060	9.79818	down	24.8737	down	11.8125	down	29.3962	down	63.8036	down	22.9057	down	4.49188	down
A_87_P013811	2.54584	down	4.98127	down	2.03329	down	4.32314	down	3.01806	down	3.64821	down	6.38525	down		finished cDNA, clone ChEST742a17. [CR390971]
A_87_P006647	3.85736	down	2.35139	down	4.45113	down	2.58802	down	2.54584	down	3.29147	down	3.5332	down
A_87_P040522	2.18642	down	3.4151	down	4.57595	down	3.36525	down	5.62198	down	17.724	down	12.4932	down
A_87_P017159	4.70093	down	4.92953	down	5.75259	down	4.05381	down	2.57805	down	7.60524	down	6.52071	down		finished cDNA, clone ChEST622b16. [CR385391]
A_87_P005064	3.45227	down	3.11633	down	3.28752	down	3.41119	down	2.40732	down	3.00575	down	2.22933	down		Q5ZPR5_SESSE (Q5ZPR5) Boiling Stable Protein S, partial (8%) [TC243355]
A_87_P035409	2.50269	down	3.67412	down	2.42615	down	3.0409	down	2.63326	down	2.81486	down	4.80321	down
A_87_P012660	4.2077	down	6.1068	down	6.04118	down	7.5637	down	8.07909	down	6.93117	down	9.84299	down		finished cDNA, clone ChEST761l4. [CR406616]
A_87_P001792	4.07135	down	2.44342	down	8.40061	down	2.59131	down	3.1153	down	3.28079	down	6.81408	down
A_87_P022674	4.20994	down	3.55167	down	3.06498	down	7.72427	down	8.042	down	6.04432	down	4.71006	down		finished cDNA, clone ChEST670a17. [BX934251]
A_87_P019895	2.20595	down	3.4448	down	2.9833	down	2.79334	down	4.92344	down	2.8889	down	4.5727	down		ECM2_HUMAN (O94769) Extracellular matrix protein 2 precursor (Matrix glycoprotein SC1/ECM2), partial (41%) [TC268308]
A_87_P018995	2.79497	down	4.13533	down	3.81999	down	3.17548	down	2.96389	down	3.76513	down	5.78289	down		testis_EST04516 Testis cDNA Library cDNA 3', mRNA sequence [CO773419]
A_87_P017029	13.3385	down	38.0462	down	24.297	down	6.52483	down	9.06782	down	7.18222	down	25.9622	down		finished cDNA, clone ChEST849g20. [CR385624]
A_87_P031935	4.00324	down	5.95522	down	6.13422	down	3.76544	down	3.81259	down	4.49124	down	2.20645	down		603320937F1 CSEQCHN33 cDNA clone ChEST245i10 5', mRNA sequence [BU240199]
A_87_P041939	2.49723	down	3.83035	down	4.5012	down	3.26815	down	3.72232	down	3.87305	down	4.28346	down
A_87_P022422	5.30026	down	10.2554	down	4.19817	down	4.83467	down	3.3512	down	2.26879	down	2.63159	down		finished cDNA, clone ChEST725l1. [BX934779]
A_87_P037438	6.91259	down	7.29383	down	7.69185	down	3.66133	down	5.2966	down	7.19646	down	4.08585	down		Q6ZQE3_MOUSE (Q6ZQE3) MKIAA0295 protein (Fragment), partial (13%) [TC296571]
A_87_P020438	22.3043	down	28.2142	down	19.2464	down	4.0667	down	7.32866	down	6.95467	down	3.88347	down
A_87_P029923	3.14578	down	3.84778	down	6.47143	down	2.97889	down	2.9232	down	3.83309	down	7.02349	down		603488214F1 CSEQCHN62 cDNA clone ChEST386k4 5', mRNA sequence [BU318603]
A_87_P002956	2.66382	down	3.03701	down	4.37368	down	3.43235	down	3.94664	down	4.52147	down	4.79944	down
A_87_P000567	2.16712	down	2.09129	down	2.37151	down	2.73994	down	3.08639	down	5.02001	down	5.62014	down		Q9L9E1_BORBR (Q9L9E1) BscP, partial (5%) [TC302733]
A_87_P037559	2.76917	down	2.88672	down	2.22288	down	3.9611	down	3.19747	down	3.62904	down	5.24367	down		pat.pk0019.b2 chicken activated T cell cDNA cDNA clone pat.pk0019.b2 5', mRNA sequence [AI980237]
A_87_P029407	2.21375	down	2.80494	down	3.58396	down	2.27952	down	2.83412	down	2.99814	down	3.94831	down		603518664F1 CSEQCHN67 cDNA clone ChEST458o16 5', mRNA sequence [BU340975]
A_87_P033052	3.19259	down	3.00545	down	4.04754	down	10.2983	down	7.35867	down	6.34138	down	4.41241	down		603107652F1 CSEQCHN04 cDNA clone ChEST49g14 5', mRNA sequence [BU214783]
A_87_P017553	3.04707	down	2.12269	down	2.32452	down	8.93595	down	7.35485	down	6.56375	down	11.1302	down		finished cDNA, clone ChEST371h9. [CR354087]
A_87_P009961	4.88877	down	4.95434	down	3.58964	down	3.37088	down	2.24905	down	4.02101	down	4.28885	down		gonad_EST09265 Embryonic gonad cDNA Library cDNA 5', mRNA sequence [CV862149]
A_87_P000134	2.05697	down	2.47523	down	2.46346	down	3.14702	down	4.02546	down	2.86084	down	3.2462	down		Q8IYK4_HUMAN (Q8IYK4) Glycosyltransferase 25 domain containing 2 (C1orf17), partial (4%) [TC268686]
A_87_P031540	3.23413	down	4.97066	down	6.43583	down	2.57256	down	2.53587	down	4.81369	down	8.94795	down		603748524F1 CSEQCHN38 cDNA clone ChEST657o6 5', mRNA sequence [BU255220]
A_87_P007562	2.48477	down	3.72625	down	4.76456	down	2.68148	down	3.74968	down	3.13657	down	6.85432	down
A_87_P024235	2.40896	down	3.50422	down	2.71884	down	2.79563	down	3.18151	down	4.24216	down	5.84834	down		finished cDNA, clone ChEST371b1. [BX930606]
A_87_P038838	2.71187	down	2.8955	down	2.46458	down	3.58571	down	2.31204	down	3.09825	down	2.219	down
A_87_P018788	3.98947	down	4.01906	down	3.51186	down	3.54625	down	3.98015	down	5.72606	down	6.84503	down		finished cDNA, clone ChEST1016c18. [CR338862]
A_87_P020231	2.56356	down	2.33104	down	3.2772	down	6.42643	down	7.53386	down	5.40071	down	5.45654	down		Contig1577 WL [CO635425]
A_87_P016419	3.66691	down	4.29503	down	5.41686	down	3.83259	down	5.54189	down	5.91339	down	13.6042	down		finished cDNA, clone ChEST334o14. [CR386526]
A_87_P007882	3.03125	down	2.57548	down	3.61588	down	2.89957	down	3.82732	down	4.36821	down	3.54506	down		Q30BY2_9STRA (Q30BY2) Cell 12A endoglucanase, partial (4%) [TC240450]
A_87_P032095	3.25353	down	4.21667	down	3.25776	down	3.10129	down	2.31489	down	2.83026	down	2.5573	down
A_87_P014557	2.14601	down	2.93302	down	2.931	down	2.40729	down	2.34795	down	2.57934	down	3.83019	down		finished cDNA, clone ChEST266j3. [CR389834]
A_87_P033225	2.5282	down	2.34049	down	5.90316	down	3.85862	down	4.99485	down	4.83724	down	5.89972	down		603102083F1 CSEQCHN03 cDNA clone ChEST35e22 5', mRNA sequence [BU209865]
A_87_P016193	4.42599	down	3.89889	down	5.7166	down	2.52402	down	2.14263	down	2.4756	down	4.3577	down		finished cDNA, clone ChEST993m15. [CR386873]
A_87_P016053	2.33544	down	2.44882	down	3.52356	down	2.70893	down	3.7862	down	3.07987	down	4.34397	down		finished cDNA, clone ChEST499k9. [CR387081]
A_87_P002148	2.41946	down	2.84189	down	6.13537	down	2.57521	down	5.07801	down	5.22235	down	4.10079	down		Q8TAL0_HUMAN (Q8TAL0) PPARGC1B protein (Fragment), partial (22%) [TC300909]
A_87_P016369	3.16344	down	7.82118	down	3.28325	down	3.7898	down	2.57881	down	7.07502	down	4.5954	down		finished cDNA, clone ChEST291p9. [CR386588]
A_87_P007777	3.89044	down	2.97164	down	4.28152	down	2.46442	down	2.33541	down	2.62656	down	4.92804	down
A_87_P030945	5.92559	down	2.87271	down	5.78633	down	5.67017	down	4.28056	down	9.7559	down	9.42351	down		603532242F1 CSEQCHN53 cDNA clone ChEST488c12 5', mRNA sequence [BU274973]
A_87_P034674	4.64495	down	4.06842	down	4.15875	down	3.41778	down	4.05336	down	7.62533	down	3.379	down		603112678F1 CSEQCHL12 cDNA clone ChEST61l19 5', mRNA sequence [BU108763]
