# Supplementary material for: Identification of differentially expressed genes and pathways for intramuscular fat deposition in pectoralis major tissues of fast-and slow-growing chickens
Source: BMC Genomics. 2012 May 30;13:213. doi: 10.1186/1471-2164-13-213 (PMC3420248; doi:10.1186/1471-2164-13-213)
Supplement: Additional file 2 — Common Enriched GO terms among the differentially expressed genes in both AA and BYJ chickens. [file 1471-2164-13-213-S2.xls]

## Sheet: Sheet1
Additional file 2. Common Enriched GO terms among the differentially expressed genes in both AA and BYJ chickens.
ID	Biological Process	Log odds-ratio	p-value
GO:0009987	cellular process	1.875	1.852e-52
GO:0065007	biological regulation	2.122	1.067e-43
GO:0050789	regulation of biological process	2.113	3.72e-41
GO:0050794	regulation of cellular process	2.074	4.319e-37
GO:0050896	response to stimulus	2.222	6.784e-29
GO:0008152	metabolic process	1.755	9.93e-29
GO:0032501	multicellular organismal process	2.44	1.17e-28
GO:0007275	multicellular organismal development	2.422	2.091e-22
GO:0032502	developmental process	2.35	3.512e-22
GO:0023052	signaling	2.271	1.194e-20
GO:0044238	primary metabolic process	1.666	6.405e-20
GO:0051179	localization	2.147	1.347e-19
GO:0006810	transport	2.227	2.78e-19
GO:0051234	establishment of localization	2.219	3.475e-19
GO:0051716	cellular response to stimulus	2.149	6.275e-19
GO:0048856	anatomical structure development	2.399	8.188e-19
GO:0048731	system development	2.489	1.245e-18
GO:0048518	positive regulation of biological process	2.563	1.335e-18
GO:0007165	signal transduction	2.234	2.782e-18
GO:0044237	cellular metabolic process	1.662	3.599e-18
GO:0065008	regulation of biological quality	2.71	7.444e-17
GO:0048522	positive regulation of cellular process	2.489	1.267e-15
GO:0019222	regulation of metabolic process	1.92	1.613e-15
GO:0048513	organ development	2.505	6.376e-15
GO:0060255	regulation of macromolecule metabolic process	1.949	4.054e-14
GO:0051239	regulation of multicellular organismal process	2.777	1.801e-13
GO:0045595	regulation of cell differentiation	3.275	1.848e-13
GO:0016043	cellular component organization	2.192	3.815e-13
GO:0050793	regulation of developmental process	3.009	5.617e-13
GO:0031323	regulation of cellular metabolic process	1.83	1.76e-12
GO:0071840	cellular component organization or biogenesis	2.099	2.815e-12
GO:0071842	cellular component organization at cellular level	2.248	7.19e-12
GO:0002376	immune system process	2.756	2.337e-11
GO:0080090	regulation of primary metabolic process	1.775	3.913e-11
GO:0071841	cellular component organization or biogenesis at cellular level	2.148	4.718e-11
GO:0044281	small molecule metabolic process	2.232	4.94e-11
GO:0010468	regulation of gene expression	1.863	5.957e-11
GO:0002682	regulation of immune system process	3.54	7.672e-11
GO:2000026	regulation of multicellular organismal development	3.018	8.687e-11
GO:0031326	regulation of cellular biosynthetic process	1.824	1.368e-10
GO:0009889	regulation of biosynthetic process	1.819	1.535e-10
GO:0044260	cellular macromolecule metabolic process	1.522	3.164e-10
GO:0043170	macromolecule metabolic process	1.439	3.171e-10
GO:0010556	regulation of macromolecule biosynthetic process	1.785	1.026e-09
GO:0051094	positive regulation of developmental process	3.417	1.326e-09
GO:0048869	cellular developmental process	2.136	2.711e-09
GO:0006629	lipid metabolic process	2.705	3.871e-09
GO:0048523	negative regulation of cellular process	2.201	4.651e-09
GO:0030217	T cell differentiation	4.388	5.193e-09
GO:0048519	negative regulation of biological process	2.122	7.116e-09
GO:0030154	cell differentiation	2.108	8.755e-09
GO:0007166	cell surface receptor linked signaling pathway	2.146	1.057e-08
GO:0045580	regulation of T cell differentiation	5.027	1.12e-08
GO:0019538	protein metabolic process	1.524	1.136e-08
GO:0044267	cellular protein metabolic process	1.63	1.323e-08
GO:0045582	positive regulation of T cell differentiation	5.464	1.351e-08
GO:0042221	response to chemical stimulus	2.431	1.446e-08
GO:0045321	leukocyte activation	3.493	1.537e-08
GO:0042110	T cell activation	3.92	1.827e-08
GO:0002694	regulation of leukocyte activation	3.92	1.827e-08
GO:0045449	regulation of transcription	1.746	2.021e-08
GO:0042592	homeostatic process	2.645	2.212e-08
GO:0003008	system process	2.638	2.401e-08
GO:2000112	regulation of cellular macromolecule biosynthetic process	1.7	2.703e-08
GO:0050870	positive regulation of T cell activation	4.143	2.767e-08
GO:0002684	positive regulation of immune system process	3.606	3.185e-08
GO:0019219	regulation of nucleobase, nucleoside, nucleotide and nucleic acid metabolic process	1.661	3.254e-08
GO:0009058	biosynthetic process	1.809	3.709e-08
GO:0050865	regulation of cell activation	3.821	3.716e-08
GO:0051171	regulation of nitrogen compound metabolic process	1.652	3.821e-08
GO:0045619	regulation of lymphocyte differentiation	4.821	3.869e-08
GO:0051251	positive regulation of lymphocyte activation	4.055	4.933e-08
GO:0007155	cell adhesion	2.551	6.175e-08
GO:0022610	biological adhesion	2.551	6.175e-08
GO:0002521	leukocyte differentiation	3.727	7.192e-08
GO:0001775	cell activation	3.298	7.438e-08
GO:0050863	regulation of T cell activation	3.973	8.515e-08
GO:0009653	anatomical structure morphogenesis	2.213	9.237e-08
GO:0045597	positive regulation of cell differentiation	3.464	9.237e-08
GO:0045621	positive regulation of lymphocyte differentiation	5.143	9.237e-08
GO:0048583	regulation of response to stimulus	2.208	9.725e-08
GO:0006066	alcohol metabolic process	2.948	9.855e-08
GO:0002696	positive regulation of leukocyte activation	3.933	1.093e-07
GO:0051249	regulation of lymphocyte activation	3.895	1.407e-07
GO:0030097	hemopoiesis	3.21	1.494e-07
GO:0030098	lymphocyte differentiation	3.857	1.782e-07
GO:0050867	positive regulation of cell activation	3.857	1.782e-07
GO:0046638	positive regulation of alpha-beta T cell differentiation	5.558	1.888e-07
GO:0051252	regulation of RNA metabolic process	1.834	2.567e-07
GO:0007399	nervous system development	2.301	3.78e-07
GO:0046635	positive regulation of alpha-beta T cell activation	4.879	3.801e-07
GO:0048584	positive regulation of response to stimulus	2.907	4.759e-07
GO:0007006	mitochondrial membrane organization	5.335	6.411e-07
GO:0023051	regulation of signaling	2.181	6.47e-07
GO:0006464	protein modification process	1.731	6.703e-07
GO:0006355	regulation of transcription, DNA-dependent	1.807	6.788e-07
GO:0048534	hemopoietic or lymphoid organ development	3.017	6.788e-07
GO:0006996	organelle organization	2.103	7.447e-07
GO:0007154	cell communication	2.714	7.743e-07
GO:0046649	lymphocyte activation	3.358	9.068e-07
GO:0050877	neurological system process	2.683	1.012e-06
GO:0046634	regulation of alpha-beta T cell activation	4.657	1.154e-06
GO:0002520	immune system development	2.944	1.184e-06
GO:0044249	cellular biosynthetic process	1.71	1.513e-06
GO:0033555	multicellular organismal response to stress	5.143	1.606e-06
GO:0046637	regulation of alpha-beta T cell differentiation	5.143	1.606e-06
GO:0043412	macromolecule modification	1.667	1.665e-06
GO:0042127	regulation of cell proliferation	2.406	1.728e-06
GO:0006793	phosphorus metabolic process	1.908	1.933e-06
GO:0006796	phosphate metabolic process	1.908	1.933e-06
GO:0010646	regulation of cell communication	2.605	1.952e-06
GO:0006576	cellular biogenic amine metabolic process	4.027	2.984e-06
GO:0007167	enzyme linked receptor protein signaling pathway	2.808	3.322e-06
GO:0030278	regulation of ossification	3.973	3.941e-06
GO:0035556	intracellular signal transduction	2.403	4.363e-06
GO:0031325	positive regulation of cellular metabolic process	2.212	4.757e-06
GO:0050778	positive regulation of immune response	3.92	5.141e-06
GO:0048468	cell development	2.357	6.51e-06
GO:0016310	phosphorylation	1.96	7.289e-06
GO:0055085	transmembrane transport	2.249	7.477e-06
GO:0044283	small molecule biosynthetic process	2.442	7.714e-06
GO:0042325	regulation of phosphorylation	2.85	7.729e-06
GO:0009893	positive regulation of metabolic process	2.16	7.829e-06
GO:0007610	behavior	3.009	8.996e-06
GO:0002697	regulation of immune effector process	4.217	9.085e-06
GO:0002709	regulation of T cell mediated immunity	5.406	9.765e-06
GO:0002711	positive regulation of T cell mediated immunity	5.406	9.765e-06
GO:0010033	response to organic substance	2.648	1.086e-05
GO:0044093	positive regulation of molecular function	2.792	1.146e-05
GO:0033077	T cell differentiation in thymus	4.683	1.182e-05
GO:0045860	positive regulation of protein kinase activity	3.426	1.225e-05
GO:0019220	regulation of phosphate metabolic process	2.778	1.25e-05
GO:0051174	regulation of phosphorus metabolic process	2.778	1.25e-05
GO:0007005	mitochondrion organization	3.727	1.322e-05
GO:0006468	protein phosphorylation	1.955	1.442e-05
GO:0033674	positive regulation of kinase activity	3.365	1.698e-05
GO:0010604	positive regulation of macromolecule metabolic process	2.155	1.718e-05
GO:0042981	regulation of apoptosis	2.335	1.823e-05
GO:0050871	positive regulation of B cell activation	4.558	1.949e-05
GO:0006950	response to stress	1.924	1.958e-05
GO:0009966	regulation of signal transduction	2.06	1.963e-05
GO:0051347	positive regulation of transferase activity	3.335	1.977e-05
GO:0043067	regulation of programmed cell death	2.312	2.199e-05
GO:0001822	kidney development	4.005	2.282e-05
GO:0010941	regulation of cell death	2.304	2.337e-05
GO:0043085	positive regulation of catalytic activity	2.853	2.361e-05
GO:0048878	chemical homeostasis	2.683	2.361e-05
GO:0050776	regulation of immune response	3.598	2.457e-05
GO:0055114	oxidation-reduction process	2.034	2.49e-05
GO:0072001	renal system development	3.941	2.965e-05
GO:0032946	positive regulation of mononuclear cell proliferation	3.941	2.965e-05
GO:0050671	positive regulation of lymphocyte proliferation	3.941	2.965e-05
GO:0070665	positive regulation of leukocyte proliferation	3.941	2.965e-05
GO:0002699	positive regulation of immune effector process	4.442	2.997e-05
GO:0019725	cellular homeostasis	2.632	3.289e-05
GO:0045596	negative regulation of cell differentiation	2.973	3.756e-05
GO:0018193	peptidyl-amino acid modification	2.973	3.756e-05
GO:0019226	transmission of nerve impulse	3.195	4.079e-05
GO:0035637	multicellular organismal signaling	3.195	4.079e-05
GO:0002703	regulation of leukocyte mediated immunity	4.335	4.53e-05
GO:0050864	regulation of B cell activation	4.335	4.53e-05
GO:0051240	positive regulation of multicellular organismal process	2.933	4.707e-05
GO:0065009	regulation of molecular function	2.206	5e-05
GO:0050790	regulation of catalytic activity	2.31	5.043e-05
GO:0010647	positive regulation of cell communication	2.914	5.238e-05
GO:0023056	positive regulation of signaling	2.914	5.238e-05
GO:0032989	cellular component morphogenesis	2.713	5.554e-05
GO:0006873	cellular ion homeostasis	2.895	5.831e-05
GO:0055082	cellular chemical homeostasis	2.895	5.831e-05
GO:0042439	ethanolamine-containing compound metabolic process	4.92	5.915e-05
GO:0002821	positive regulation of adaptive immune response	4.92	5.915e-05
GO:0002824	positive regulation of adaptive immune response based on somatic recombination of immune receptors built from immunoglobulin superfamily domains	4.92	5.915e-05
GO:0009888	tissue development	2.178	6.179e-05
GO:0044255	cellular lipid metabolic process	2.534	6.179e-05
GO:0032944	regulation of mononuclear cell proliferation	3.764	6.179e-05
GO:0050670	regulation of lymphocyte proliferation	3.764	6.179e-05
GO:0070663	regulation of leukocyte proliferation	3.764	6.179e-05
GO:0051128	regulation of cellular component organization	2.393	6.411e-05
GO:0001655	urogenital system development	3.71	7.802e-05
GO:0045927	positive regulation of growth	3.71	7.802e-05
GO:0033036	macromolecule localization	1.973	8.176e-05
GO:0006644	phospholipid metabolic process	3.335	8.318e-05
GO:0009887	organ morphogenesis	2.354	8.408e-05
GO:0034641	cellular nitrogen compound metabolic process	1.434	8.699e-05
GO:0071702	organic substance transport	2.821	8.704e-05
GO:0034097	response to cytokine stimulus	3.657	9.655e-05
GO:0002705	positive regulation of leukocyte mediated immunity	4.727	0.0001119
GO:0002708	positive regulation of lymphocyte mediated immunity	4.727	0.0001119
GO:0045058	T cell selection	4.727	0.0001119
GO:0050848	regulation of calcium-mediated signaling	4.727	0.0001119
GO:0002761	regulation of myeloid leukocyte differentiation	4.727	0.0001119
GO:0007267	cell-cell signaling	2.767	0.0001129
GO:0018108	peptidyl-tyrosine phosphorylation	3.606	0.0001129
GO:0018212	peptidyl-tyrosine modification	3.606	0.0001129
GO:0008585	female gonad development	4.055	0.0001194
GO:0010810	regulation of cell-substrate adhesion	4.055	0.0001194
GO:0006955	immune response	2.571	0.0001219
GO:0007423	sensory organ development	2.75	0.0001219
GO:0006807	nitrogen compound metabolic process	1.4	0.0001234
GO:0001934	positive regulation of protein phosphorylation	3.558	0.0001374
GO:0042035	regulation of cytokine biosynthetic process	3.558	0.0001374
GO:0044271	cellular nitrogen compound biosynthetic process	2.271	0.0001401
GO:0019637	organophosphate metabolic process	3.204	0.000143
GO:0051093	negative regulation of developmental process	2.716	0.0001464
GO:0032504	multicellular organism reproduction	2.716	0.0001464
GO:0048609	multicellular organismal reproductive process	2.716	0.0001464
GO:0045859	regulation of protein kinase activity	2.928	0.0001482
GO:0007243	intracellular protein kinase cascade	2.928	0.0001482
GO:0023014	signal transduction via phosphorylation event	2.928	0.0001482
GO:0032663	regulation of interleukin-2 production	4.558	0.0001823
GO:0002274	myeloid leukocyte activation	4.558	0.0001823
GO:0022414	reproductive process	2.356	0.0001825
GO:0043549	regulation of kinase activity	2.884	0.0001849
GO:0050801	ion homeostasis	2.667	0.0001911
GO:0016044	cellular membrane organization	2.862	0.0002055
GO:0061024	membrane organization	2.862	0.0002055
GO:0008284	positive regulation of cell proliferation	2.48	0.0002076
GO:0042475	odontogenesis of dentine-containing tooth	3.895	0.0002087
GO:0042476	odontogenesis	3.895	0.0002087
GO:0006725	cellular aromatic compound metabolic process	3.113	0.0002131
GO:0005975	carbohydrate metabolic process	2.098	0.000216
GO:0051338	regulation of transferase activity	2.841	0.0002267
GO:0000003	reproduction	2.315	0.0002346
GO:0010562	positive regulation of phosphorus metabolic process	3.42	0.0002346
GO:0042327	positive regulation of phosphorylation	3.42	0.0002346
GO:0045937	positive regulation of phosphate metabolic process	3.42	0.0002346
GO:0001817	regulation of cytokine production	3.084	0.0002418
GO:0045667	regulation of osteoblast differentiation	3.821	0.0002697
GO:0042102	positive regulation of T cell proliferation	3.821	0.0002697
GO:0042391	regulation of membrane potential	3.377	0.0002786
GO:0043112	receptor metabolic process	4.406	0.0002871
GO:0015914	phospholipid transport	4.406	0.0002871
GO:0048167	regulation of synaptic plasticity	4.406	0.0002871
GO:0048872	homeostasis of number of cells	3.335	0.0003294
GO:0031401	positive regulation of protein modification process	3.335	0.0003294
GO:0044106	cellular amine metabolic process	2.394	0.0003401
GO:0031328	positive regulation of cellular biosynthetic process	2.027	0.0003564
GO:0009967	positive regulation of signal transduction	2.74	0.0003717
GO:0009891	positive regulation of biosynthetic process	2.02	0.0003733
GO:0030155	regulation of cell adhesion	3.295	0.0003866
GO:0009790	embryo development	2.013	0.0003915
GO:0016337	cell-cell adhesion	2.721	0.0004014
GO:0046545	development of primary female sexual characteristics	3.683	0.0004275
GO:0042129	regulation of T cell proliferation	3.683	0.0004275
GO:0043062	extracellular structure organization	2.946	0.0004385
GO:0007169	transmembrane receptor protein tyrosine kinase signaling pathway	2.702	0.0004402
GO:0051129	negative regulation of cellular component organization	3.217	0.0005174
GO:0009259	ribonucleotide metabolic process	2.664	0.0005297
GO:0009056	catabolic process	1.8	0.0005462
GO:0045165	cell fate commitment	2.895	0.0005502
GO:0000902	cell morphogenesis	2.646	0.0005774
GO:0009605	response to external stimulus	2.456	0.0005774
GO:0019953	sexual reproduction	2.646	0.0005774
GO:0048646	anatomical structure formation involved in morphogenesis	2.29	0.0006033
GO:0002706	regulation of lymphocyte mediated immunity	4.143	0.0006141
GO:0002819	regulation of adaptive immune response	4.143	0.0006141
GO:0002822	regulation of adaptive immune response based on somatic recombination of immune receptors built from immunoglobulin superfamily domains	4.143	0.0006141
GO:0019882	antigen processing and presentation	4.143	0.0006141
GO:0018958	phenol-containing compound metabolic process	4.143	0.0006141
GO:0042537	benzene-containing compound metabolic process	4.143	0.0006141
GO:0009308	amine metabolic process	2.279	0.0006367
GO:0016042	lipid catabolic process	3.558	0.0006463
GO:0046660	female sex differentiation	3.558	0.0006463
GO:0031399	regulation of protein modification process	2.845	0.0006731
GO:0006605	protein targeting	3.143	0.0006757
GO:0006916	anti-apoptosis	3.143	0.0006757
GO:0006753	nucleoside phosphate metabolic process	2.246	0.0007642
GO:0009117	nucleotide metabolic process	2.246	0.0007642
GO:0006650	glycerophospholipid metabolic process	3.499	0.0007872
GO:0050731	positive regulation of peptidyl-tyrosine phosphorylation	4.027	0.0008592
GO:0040008	regulation of growth	2.558	0.0008716
GO:0002478	antigen processing and presentation of exogenous peptide antigen	4.821	0.0008993
GO:0019884	antigen processing and presentation of exogenous antigen	4.821	0.0008993
GO:0003014	renal system process	4.821	0.0008993
GO:0010559	regulation of glycoprotein biosynthetic process	4.821	0.0008993
GO:0031647	regulation of protein stability	4.821	0.0008993
GO:0048873	homeostasis of number of cells within a tissue	4.821	0.0008993
GO:0048168	regulation of neuronal synaptic plasticity	4.821	0.0008993
GO:0048169	regulation of long-term neuronal synaptic plasticity	4.821	0.0008993
GO:0009713	catechol biosynthetic process	4.821	0.0008993
GO:0034312	diol biosynthetic process	4.821	0.0008993
GO:0042423	catecholamine biosynthetic process	4.821	0.0008993
GO:0046631	alpha-beta T cell activation	4.821	0.0008993
GO:0048265	response to pain	4.821	0.0008993
GO:0031214	biomineral tissue development	4.821	0.0008993
GO:0035295	tube development	2.54	0.0009244
GO:0010557	positive regulation of macromolecule biosynthetic process	1.965	0.0009838
GO:0060541	respiratory system development	3.038	0.000993
GO:0007507	heart development	2.524	0.001002
GO:0051641	cellular localization	1.863	0.001043
GO:0007417	central nervous system development	2.335	0.001044
GO:0008283	cell proliferation	2.727	0.001093
GO:0007268	synaptic transmission	3.005	0.001124
GO:0042401	cellular biogenic amine biosynthetic process	3.92	0.001136
GO:0001894	tissue homeostasis	3.92	0.001136
GO:0055086	nucleobase, nucleoside and nucleotide metabolic process	2.153	0.001263
GO:0007276	gamete generation	2.683	0.001319
GO:0000165	MAPKKK cascade	3.335	0.001329
GO:0007264	small GTPase mediated signal transduction	2.458	0.001361
GO:0001932	regulation of protein phosphorylation	2.941	0.001433
GO:0000904	cell morphogenesis involved in differentiation	2.661	0.001444
GO:0009156	ribonucleoside monophosphate biosynthetic process	3.821	0.001496
GO:0009161	ribonucleoside monophosphate metabolic process	3.821	0.001496
GO:0032943	mononuclear cell proliferation	3.821	0.001496
GO:0046651	lymphocyte proliferation	3.821	0.001496
GO:0070661	leukocyte proliferation	3.821	0.001496
GO:0010001	glial cell differentiation	3.821	0.001496
GO:0051649	establishment of localization in cell	1.888	0.001594
GO:0030182	neuron differentiation	2.248	0.001625
GO:0035265	organ growth	4.558	0.001645
GO:0042632	cholesterol homeostasis	4.558	0.001645
GO:0055092	sterol homeostasis	4.558	0.001645
GO:0044236	multicellular organismal metabolic process	4.558	0.001645
GO:0009165	nucleotide biosynthetic process	2.411	0.001645
GO:0045668	negative regulation of osteoblast differentiation	4.558	0.001645
GO:0001910	regulation of leukocyte mediated cytotoxicity	4.558	0.001645
GO:0001912	positive regulation of leukocyte mediated cytotoxicity	4.558	0.001645
GO:0048002	antigen processing and presentation of peptide antigen	4.558	0.001645
GO:0001836	release of cytochrome c from mitochondria	4.558	0.001645
GO:0043066	negative regulation of apoptosis	2.411	0.001645
GO:0042552	myelination	4.558	0.001645
GO:0048489	synaptic vesicle transport	4.558	0.001645
GO:0030890	positive regulation of B cell proliferation	4.558	0.001645
GO:0033273	response to vitamin	4.558	0.001645
GO:0006270	DNA-dependent DNA replication initiation	4.558	0.001645
GO:0003208	cardiac ventricle morphogenesis	4.558	0.001645
GO:0003229	ventricular cardiac muscle tissue development	4.558	0.001645
GO:0003231	cardiac ventricle development	4.558	0.001645
GO:0055010	ventricular cardiac muscle tissue morphogenesis	4.558	0.001645
GO:0009260	ribonucleotide biosynthetic process	2.619	0.001668
GO:0018130	heterocycle biosynthetic process	2.236	0.001674
GO:0006357	regulation of transcription from RNA polymerase II promoter	1.973	0.001712
GO:0032270	positive regulation of cellular protein metabolic process	2.879	0.001736
GO:0051247	positive regulation of protein metabolic process	2.879	0.001736
GO:0010817	regulation of hormone levels	3.236	0.001765
GO:0008406	gonad development	3.236	0.001765
GO:0010551	regulation of gene-specific transcription from RNA polymerase II promoter	3.236	0.001765
GO:0009150	purine ribonucleotide metabolic process	2.598	0.001805
GO:0006091	generation of precursor metabolites and energy	2.598	0.001805
GO:0008584	male gonad development	3.727	0.001867
GO:0050804	regulation of synaptic transmission	3.727	0.001867
GO:0043069	negative regulation of programmed cell death	2.38	0.001871
GO:0060548	negative regulation of cell death	2.38	0.001871
GO:0045944	positive regulation of transcription from RNA polymerase II promoter	2.2	0.001991
GO:0051246	regulation of protein metabolic process	2.188	0.002111
GO:0034404	nucleobase, nucleoside and nucleotide biosynthetic process	2.35	0.002152
GO:0034654	nucleobase, nucleoside, nucleotide and nucleic acid biosynthetic process	2.35	0.002152
GO:0031644	regulation of neurological system process	3.64	0.002365
GO:0051969	regulation of transmission of nerve impulse	3.64	0.002365
GO:0042063	gliogenesis	3.64	0.002365
GO:0048871	multicellular organismal homeostasis	3.64	0.002365
GO:0045637	regulation of myeloid cell differentiation	3.64	0.002365
GO:0046165	alcohol biosynthetic process	3.64	0.002365
GO:0006813	potassium ion transport	2.792	0.002368
GO:0048839	inner ear development	3.143	0.002368
GO:0032268	regulation of cellular protein metabolic process	2.321	0.002448
GO:0048729	tissue morphogenesis	2.518	0.002498
GO:0022607	cellular component assembly	2.018	0.002502
GO:0015031	protein transport	1.902	0.002529
GO:0045184	establishment of protein localization	1.902	0.002529
GO:0008104	protein localization	1.801	0.002593
GO:0034613	cellular protein localization	2.143	0.002616
GO:0001702	gastrulation with mouth forming second	4.335	0.002627
GO:0015918	sterol transport	4.335	0.002627
GO:0030301	cholesterol transport	4.335	0.002627
GO:0031341	regulation of cell killing	4.335	0.002627
GO:0031343	positive regulation of cell killing	4.335	0.002627
GO:0031069	hair follicle morphogenesis	4.335	0.002627
GO:0045076	regulation of interleukin-2 biosynthetic process	4.335	0.002627
GO:0045086	positive regulation of interleukin-2 biosynthetic process	4.335	0.002627
GO:0046640	regulation of alpha-beta T cell proliferation	4.335	0.002627
GO:0046641	positive regulation of alpha-beta T cell proliferation	4.335	0.002627
GO:0050850	positive regulation of calcium-mediated signaling	4.335	0.002627
GO:0007272	ensheathment of neurons	4.335	0.002627
GO:0008366	axon ensheathment	4.335	0.002627
GO:0046849	bone remodeling	4.335	0.002627
GO:0007584	response to nutrient	4.335	0.002627
GO:0003205	cardiac chamber development	4.335	0.002627
GO:0003206	cardiac chamber morphogenesis	4.335	0.002627
GO:0051057	positive regulation of small GTPase mediated signal transduction	4.335	0.002627
GO:0051960	regulation of nervous system development	2.737	0.002834
GO:0044248	cellular catabolic process	1.782	0.002852
GO:0008285	negative regulation of cell proliferation	2.48	0.002852
GO:0070727	cellular macromolecule localization	2.12	0.002859
GO:0043524	negative regulation of neuron apoptosis	3.558	0.002859
GO:0046483	heterocycle metabolic process	1.982	0.00296
GO:0030324	lung development	3.055	0.003037
GO:0043065	positive regulation of apoptosis	2.461	0.003067
GO:0043068	positive regulation of programmed cell death	2.461	0.003067
GO:0006952	defense response	2.442	0.003308
GO:0010942	positive regulation of cell death	2.442	0.003308
GO:0022008	neurogenesis	1.955	0.003399
GO:0051301	cell division	2.683	0.003419
GO:0030323	respiratory tube development	3.013	0.003444
GO:0045664	regulation of neuron differentiation	3.013	0.003444
GO:0043583	ear development	3.013	0.003444
GO:0002237	response to molecule of bacterial origin	3.48	0.003505
GO:0044262	cellular carbohydrate metabolic process	2.066	0.00371
GO:0007409	axonogenesis	2.657	0.003736
GO:0043933	macromolecular complex subunit organization	2.208	0.003886
GO:0045941	positive regulation of transcription	1.929	0.003886
GO:0006869	lipid transport	2.973	0.003886
GO:0006800	oxygen and reactive oxygen species metabolic process	4.143	0.003886
GO:0034599	cellular response to oxidative stress	4.143	0.003886
GO:0032368	regulation of lipid transport	4.143	0.003886
GO:0042542	response to hydrogen peroxide	4.143	0.003886
GO:0046486	glycerolipid metabolic process	2.973	0.003886
GO:0001541	ovarian follicle development	4.143	0.003886
GO:0008637	apoptotic mitochondrial changes	4.143	0.003886
GO:0042490	mechanoreceptor differentiation	4.143	0.003886
GO:0008624	induction of apoptosis by extracellular signals	4.143	0.003886
GO:0019228	regulation of action potential in neuron	4.143	0.003886
GO:0001709	cell fate determination	4.143	0.003886
GO:0032583	regulation of gene-specific transcription	2.973	0.003886
GO:0030888	regulation of B cell proliferation	4.143	0.003886
GO:0046620	regulation of organ growth	4.143	0.003886
GO:0055008	cardiac muscle tissue morphogenesis	4.143	0.003886
GO:0060415	muscle tissue morphogenesis	4.143	0.003886
GO:0031346	positive regulation of cell projection organization	4.143	0.003886
GO:0015758	glucose transport	4.143	0.003886
GO:0061061	muscle structure development	2.388	0.003995
GO:0050808	synapse organization	3.406	0.004135
GO:0045087	innate immune response	3.406	0.004135
GO:0042108	positive regulation of cytokine biosynthetic process	3.406	0.004135
GO:0045893	positive regulation of transcription, DNA-dependent	2.034	0.004194
GO:0007049	cell cycle	2.034	0.004194
GO:0072358	cardiovascular system development	2.013	0.004276
GO:0072359	circulatory system development	2.013	0.004276
GO:0010628	positive regulation of gene expression	1.878	0.004276
GO:0051254	positive regulation of RNA metabolic process	2.013	0.004276
GO:0006163	purine nucleotide metabolic process	2.352	0.004276
GO:0009124	nucleoside monophosphate biosynthetic process	3.335	0.004276
GO:0009617	response to bacterium	2.895	0.004276
GO:0048608	reproductive structure development	2.933	0.004276
GO:0001942	hair follicle development	3.335	0.004276
GO:0022404	molting cycle process	3.335	0.004276
GO:0022405	hair cycle process	3.335	0.004276
GO:0042303	molting cycle	3.335	0.004276
GO:0042633	hair cycle	3.335	0.004276
GO:0048667	cell morphogenesis involved in neuron differentiation	2.606	0.004276
GO:0048812	neuron projection morphogenesis	2.606	0.004276
GO:0007283	spermatogenesis	2.895	0.004276
GO:0048232	male gamete generation	2.895	0.004276
GO:0050730	regulation of peptidyl-tyrosine phosphorylation	3.335	0.004276
GO:0031344	regulation of cell projection organization	3.335	0.004276
GO:0006082	organic acid metabolic process	1.895	0.004276
GO:0019752	carboxylic acid metabolic process	1.895	0.004276
GO:0043436	oxoacid metabolic process	1.895	0.004276
GO:0007626	locomotory behavior	2.895	0.004276
GO:0048858	cell projection morphogenesis	2.558	0.004386
GO:0032879	regulation of localization	1.983	0.004559
GO:0006886	intracellular protein transport	2.13	0.004565
GO:0055088	lipid homeostasis	3.973	0.004639
GO:0019217	regulation of fatty acid metabolic process	3.973	0.004639
GO:0009126	purine nucleoside monophosphate metabolic process	3.973	0.004639
GO:0009127	purine nucleoside monophosphate biosynthetic process	3.973	0.004639
GO:0009167	purine ribonucleoside monophosphate metabolic process	3.973	0.004639
GO:0009168	purine ribonucleoside monophosphate biosynthetic process	3.973	0.004639
GO:0048730	epidermis morphogenesis	3.973	0.004639
GO:0021675	nerve development	3.973	0.004639
GO:0042098	T cell proliferation	3.973	0.004639
GO:0045638	negative regulation of myeloid cell differentiation	3.973	0.004639
GO:0006584	catecholamine metabolic process	3.973	0.004639
GO:0009712	catechol metabolic process	3.973	0.004639
GO:0034311	diol metabolic process	3.973	0.004639
GO:0060048	cardiac muscle contraction	3.973	0.004639
GO:0007422	peripheral nervous system development	3.973	0.004639
GO:0006636	unsaturated fatty acid biosynthetic process	3.973	0.004639
GO:0046456	icosanoid biosynthetic process	3.973	0.004639
GO:0008645	hexose transport	3.973	0.004639
GO:0015749	monosaccharide transport	3.973	0.004639
GO:0030036	actin cytoskeleton organization	2.534	0.004686
GO:0032990	cell part morphogenesis	2.534	0.004686
GO:0042180	cellular ketone metabolic process	1.845	0.004847
GO:0003001	generation of a signal involved in cell-cell signaling	3.268	0.004889
GO:0023061	signal release	3.268	0.004889
GO:0010035	response to inorganic substance	3.268	0.004889
GO:0042493	response to drug	3.268	0.004889
GO:0043523	regulation of neuron apoptosis	3.268	0.004889
GO:0007160	cell-matrix adhesion	3.268	0.004889
GO:0022900	electron transport chain	3.268	0.004889
GO:0007517	muscle organ development	2.821	0.005014
GO:0045137	development of primary sexual characteristics	2.821	0.005014
GO:0060284	regulation of cell development	2.51	0.005038
GO:0006935	chemotaxis	2.51	0.005038
GO:0042330	taxis	2.51	0.005038
GO:0048598	embryonic morphogenesis	2.092	0.005238
GO:0009152	purine ribonucleotide biosynthetic process	2.487	0.005487
GO:0032787	monocarboxylic acid metabolic process	2.487	0.005487
GO:0007010	cytoskeleton organization	2.08	0.005538
GO:0010876	lipid localization	2.785	0.005597
GO:0007420	brain development	2.252	0.005656
GO:0042445	hormone metabolic process	3.204	0.005758
GO:0046546	development of primary male sexual characteristics	3.204	0.005758
GO:0007611	learning or memory	3.204	0.005758
GO:0017038	protein import	3.204	0.005758
GO:0046903	secretion	2.464	0.005937
GO:0048666	neuron development	2.236	0.006025
GO:0015980	energy derivation by oxidation of organic compounds	2.75	0.006232
GO:0015833	peptide transport	3.821	0.006294
GO:0031016	pancreas development	3.821	0.006294
GO:0001952	regulation of cell-matrix adhesion	3.821	0.006294
GO:0002429	immune response-activating cell surface receptor signaling pathway	3.821	0.006294
GO:0002768	immune response-regulating cell surface receptor signaling pathway	3.821	0.006294
GO:0050851	antigen receptor-mediated signaling pathway	3.821	0.006294
GO:0010811	positive regulation of cell-substrate adhesion	3.821	0.006294
GO:0007186	G-protein coupled receptor protein signaling pathway	1.789	0.006363
GO:0030029	actin filament-based process	2.442	0.006379
GO:0045935	positive regulation of nucleobase, nucleoside, nucleotide and nucleic acid metabolic process	1.781	0.006631
GO:0010639	negative regulation of organelle organization	3.143	0.006693
GO:0071902	positive regulation of protein serine/threonine kinase activity	3.143	0.006693
GO:0031589	cell-substrate adhesion	3.143	0.006693
GO:0010552	positive regulation of gene-specific transcription from RNA polymerase II promoter	3.143	0.006693
GO:0072521	purine-containing compound metabolic process	2.204	0.006761
GO:0044087	regulation of cellular component biogenesis	2.716	0.006829
GO:0006631	fatty acid metabolic process	2.716	0.006829
GO:0044057	regulation of system process	2.42	0.006864
GO:0048699	generation of neurons	1.885	0.006971
GO:0009141	nucleoside triphosphate metabolic process	2.398	0.007436
GO:0050767	regulation of neurogenesis	2.683	0.007566
GO:0010627	regulation of intracellular protein kinase cascade	2.683	0.007566
GO:0009123	nucleoside monophosphate metabolic process	3.084	0.007778
GO:0046661	male sex differentiation	3.084	0.007778
GO:0034645	cellular macromolecule biosynthetic process	1.429	0.008103
GO:0051173	positive regulation of nitrogen compound metabolic process	1.735	0.008255
GO:0000302	response to reactive oxygen species	3.683	0.008255
GO:0009566	fertilization	3.683	0.008255
GO:0048644	muscle organ morphogenesis	3.683	0.008255
GO:0003015	heart process	3.683	0.008255
GO:0060047	heart contraction	3.683	0.008255
GO:0006690	icosanoid metabolic process	3.683	0.008255
GO:0033559	unsaturated fatty acid metabolic process	3.683	0.008255
GO:0005977	glycogen metabolic process	3.683	0.008255
GO:0006073	cellular glucan metabolic process	3.683	0.008255
GO:0044042	glucan metabolic process	3.683	0.008255
GO:0051049	regulation of transport	2.143	0.008504
GO:0031175	neuron projection development	2.356	0.008504
GO:0044085	cellular component biogenesis	1.727	0.008562
GO:0022402	cell cycle process	2.128	0.009015
GO:0007548	sex differentiation	2.619	0.009065
GO:0030003	cellular cation homeostasis	2.619	0.009065
GO:0043010	camera-type eye development	2.619	0.009065
GO:0009059	macromolecule biosynthetic process	1.396	0.009943
GO:0045778	positive regulation of ossification	3.558	0.01024
GO:0065003	macromolecular complex assembly	2.084	0.01024
GO:0071844	cellular component assembly at cellular level	1.928	0.01024
GO:0010565	regulation of cellular ketone metabolic process	3.558	0.01024
GO:0006839	mitochondrial transport	3.558	0.01024
GO:0050768	negative regulation of neurogenesis	3.558	0.01024
GO:0040011	locomotion	1.928	0.01024
GO:0050890	cognition	2.973	0.01024
GO:0001508	regulation of action potential	3.558	0.01024
GO:0030856	regulation of epithelial cell differentiation	3.558	0.01024
GO:0048538	thymus development	3.558	0.01024
GO:0042472	inner ear morphogenesis	2.973	0.01024
GO:0044242	cellular lipid catabolic process	3.558	0.01024
GO:0006941	striated muscle contraction	3.558	0.01024
GO:0006112	energy reserve metabolic process	3.558	0.01024
GO:0006164	purine nucleotide biosynthetic process	2.275	0.01029
GO:0008610	lipid biosynthetic process	2.275	0.01029
GO:0043193	positive regulation of gene-specific transcription	2.92	0.01067
GO:0042471	ear morphogenesis	2.92	0.01067
GO:0051707	response to other organism	2.528	0.01093
GO:0022603	regulation of anatomical structure morphogenesis	2.528	0.01093
GO:0051704	multi-organism process	2.255	0.01102
GO:0015672	monovalent inorganic cation transport	2.041	0.01156
GO:0046907	intracellular transport	1.75	0.01189
GO:0030163	protein catabolic process	1.873	0.01209
GO:0048511	rhythmic process	2.87	0.01214
GO:0030509	BMP signaling pathway	3.442	0.01219
GO:0010038	response to metal ion	3.442	0.01219
GO:0014070	response to organic cyclic substance	3.442	0.01219
GO:0010721	negative regulation of cell development	3.442	0.01219
GO:0043242	negative regulation of protein complex disassembly	3.442	0.01219
GO:0002757	immune response-activating signal transduction	3.442	0.01219
GO:0002764	immune response-regulating signaling pathway	3.442	0.01219
GO:0006638	neutral lipid metabolic process	3.442	0.01219
GO:0050769	positive regulation of neurogenesis	3.442	0.01219
GO:0050770	regulation of axonogenesis	3.442	0.01219
GO:0019751	polyol metabolic process	3.442	0.01219
GO:0055067	monovalent inorganic cation homeostasis	3.442	0.01219
GO:0000187	activation of MAPK activity	3.442	0.01219
GO:0030001	metal ion transport	1.862	0.01246
GO:0048610	cellular process involved in reproduction	2.47	0.01286
GO:0072522	purine-containing compound biosynthetic process	2.198	0.01331
GO:0001503	ossification	2.821	0.01358
GO:0060249	anatomical structure homeostasis	2.821	0.01358
GO:0006006	glucose metabolic process	2.442	0.01401
GO:0006915	apoptosis	2.179	0.01418
GO:0045669	positive regulation of osteoblast differentiation	3.335	0.01509
GO:0002253	activation of immune response	3.335	0.01509
GO:0070507	regulation of microtubule cytoskeleton organization	3.335	0.01509
GO:0022904	respiratory electron transport chain	3.335	0.01509
GO:0060627	regulation of vesicle-mediated transport	3.335	0.01509
GO:0001654	eye development	2.415	0.0151
GO:0006936	muscle contraction	2.773	0.01519
GO:0033554	cellular response to stress	1.81	0.01545
GO:0006811	ion transport	1.499	0.01576
GO:0012501	programmed cell death	2.125	0.01701
GO:0007178	transmembrane receptor protein serine/threonine kinase signaling pathway	2.727	0.01705
GO:0007281	germ cell development	2.727	0.01705
GO:0030099	myeloid cell differentiation	2.727	0.01705
GO:0006470	protein dephosphorylation	2.361	0.01768
GO:0040012	regulation of locomotion	2.361	0.01768
GO:0006812	cation transport	1.651	0.01778
GO:0048638	regulation of developmental growth	3.236	0.01778
GO:0043623	cellular protein complex assembly	2.683	0.01778
GO:0006979	response to oxidative stress	2.683	0.01778
GO:0009142	nucleoside triphosphate biosynthetic process	2.335	0.01778
GO:0022602	ovulation cycle process	3.236	0.01778
GO:0042698	ovulation cycle	3.236	0.01778
GO:0030183	B cell differentiation	3.236	0.01778
GO:0009968	negative regulation of signal transduction	2.335	0.01778
GO:0030900	forebrain development	2.335	0.01778
GO:0007612	learning	3.236	0.01778
GO:0010720	positive regulation of cell development	3.236	0.01778
GO:0051781	positive regulation of cell division	3.236	0.01778
GO:0008643	carbohydrate transport	3.236	0.01778
GO:0051047	positive regulation of secretion	3.236	0.01778
GO:0007223	Wnt receptor signaling pathway, calcium modulating pathway	3.236	0.01778
GO:0035567	non-canonical Wnt receptor signaling pathway	3.236	0.01778
GO:0001501	skeletal system development	2.072	0.01887
GO:0003006	developmental process involved in reproduction	2.072	0.01887
GO:0010648	negative regulation of cell communication	2.31	0.01916
GO:0023057	negative regulation of signaling	2.31	0.01916
GO:0071900	regulation of protein serine/threonine kinase activity	2.64	0.01972
GO:0003012	muscle system process	2.64	0.01972
GO:0032147	activation of protein kinase activity	3.143	0.02053
GO:0030308	negative regulation of cell growth	3.143	0.02053
GO:0040018	positive regulation of multicellular organism growth	3.143	0.02053
GO:0008037	cell recognition	3.143	0.02053
GO:0043244	regulation of protein complex disassembly	3.143	0.02053
GO:0032886	regulation of microtubule-based process	3.143	0.02053
GO:0045785	positive regulation of cell adhesion	3.143	0.02053
GO:0040007	growth	2.26	0.02211
GO:0009199	ribonucleoside triphosphate metabolic process	2.26	0.02211
GO:0009205	purine ribonucleoside triphosphate metabolic process	2.26	0.02211
GO:0032535	regulation of cellular component size	2.26	0.02211
GO:0016477	cell migration	2.022	0.02228
GO:0000278	mitotic cell cycle	2.236	0.02379
GO:0008544	epidermis development	2.558	0.02413
GO:0009725	response to hormone stimulus	2.558	0.02413
GO:0030198	extracellular matrix organization	2.558	0.02413
GO:0045792	negative regulation of cell size	3.055	0.02428
GO:0051494	negative regulation of cytoskeleton organization	3.055	0.02428
GO:0016331	morphogenesis of embryonic epithelium	3.055	0.02428
GO:0043408	regulation of MAPKKK cascade	3.055	0.02428
GO:0010769	regulation of cell morphogenesis involved in differentiation	3.055	0.02428
GO:0010975	regulation of neuron projection development	3.055	0.02428
GO:0022604	regulation of cell morphogenesis	3.055	0.02428
GO:0044264	cellular polysaccharide metabolic process	3.055	0.02428
GO:0008219	cell death	1.973	0.02617
GO:0030030	cell projection organization	1.973	0.02617
GO:0048870	cell motility	1.973	0.02617
GO:0051674	localization of cell	1.973	0.02617
GO:0008361	regulation of cell size	2.518	0.0265
GO:0006586	indolalkylamine metabolic process	3.821	0.0269
GO:0042430	indole-containing compound metabolic process	3.821	0.0269
GO:0048546	digestive tract morphogenesis	3.821	0.0269
GO:0006461	protein complex assembly	2.188	0.0269
GO:0070271	protein complex biogenesis	2.188	0.0269
GO:0000303	response to superoxide	3.821	0.0269
GO:0000305	response to oxygen radical	3.821	0.0269
GO:0006801	superoxide metabolic process	3.821	0.0269
GO:0034614	cellular response to reactive oxygen species	3.821	0.0269
GO:0001782	B cell homeostasis	3.821	0.0269
GO:0016265	death	1.957	0.0269
GO:0009636	response to toxin	3.821	0.0269
GO:0032845	negative regulation of homeostatic process	3.821	0.0269
GO:0018210	peptidyl-threonine modification	3.821	0.0269
GO:0032469	endoplasmic reticulum calcium ion homeostasis	3.821	0.0269
GO:0055080	cation homeostasis	2.188	0.0269
GO:0033135	regulation of peptidyl-serine phosphorylation	3.821	0.0269
GO:0042100	B cell proliferation	3.821	0.0269
GO:0045061	thymic T cell selection	3.821	0.0269
GO:0031294	lymphocyte costimulation	3.821	0.0269
GO:0031295	T cell costimulation	3.821	0.0269
GO:0007398	ectoderm development	3.821	0.0269
GO:0032330	regulation of chondrocyte differentiation	3.821	0.0269
GO:0061035	regulation of cartilage development	3.821	0.0269
GO:0032760	positive regulation of tumor necrosis factor production	3.821	0.0269
GO:0009620	response to fungus	3.821	0.0269
GO:0048483	autonomic nervous system development	3.821	0.0269
GO:0045471	response to ethanol	3.821	0.0269
GO:0032582	negative regulation of gene-specific transcription	3.821	0.0269
GO:0002831	regulation of response to biotic stimulus	3.821	0.0269
GO:0043277	apoptotic cell clearance	3.821	0.0269
GO:0048024	regulation of nuclear mRNA splicing, via spliceosome	3.821	0.0269
GO:0048821	erythrocyte development	3.821	0.0269
GO:0007588	excretion	3.821	0.0269
GO:0019318	hexose metabolic process	2.188	0.0269
GO:0035162	embryonic hemopoiesis	3.821	0.0269
GO:0048639	positive regulation of developmental growth	3.821	0.0269
GO:0001516	prostaglandin biosynthetic process	3.821	0.0269
GO:0046457	prostanoid biosynthetic process	3.821	0.0269
GO:0000726	non-recombinational repair	3.821	0.0269
GO:0006303	double-strand break repair via nonhomologous end joining	3.821	0.0269
GO:0051896	regulation of protein kinase B signaling cascade	3.821	0.0269
GO:0006691	leukotriene metabolic process	3.821	0.0269
GO:0043449	cellular alkene metabolic process	3.821	0.0269
GO:0050853	B cell receptor signaling pathway	3.821	0.0269
GO:0043462	regulation of ATPase activity	3.821	0.0269
GO:0046324	regulation of glucose import	3.821	0.0269
GO:0006829	zinc ion transport	3.821	0.0269
GO:0007270	nerve-nerve synaptic transmission	3.821	0.0269
GO:0051952	regulation of amine transport	3.821	0.0269
GO:0031056	regulation of histone modification	3.821	0.0269
GO:0042417	dopamine metabolic process	3.821	0.0269
GO:0009211	pyrimidine deoxyribonucleoside triphosphate metabolic process	3.821	0.0269
GO:0009263	deoxyribonucleotide biosynthetic process	3.821	0.0269
GO:0009265	2'-deoxyribonucleotide biosynthetic process	3.821	0.0269
GO:0046125	pyrimidine deoxyribonucleoside metabolic process	3.821	0.0269
GO:0006626	protein targeting to mitochondrion	3.821	0.0269
GO:0070585	protein localization in mitochondrion	3.821	0.0269
GO:0009994	oocyte differentiation	3.821	0.0269
GO:0048599	oocyte development	3.821	0.0269
GO:0008203	cholesterol metabolic process	2.973	0.02697
GO:0001657	ureteric bud development	2.973	0.02697
GO:0042440	pigment metabolic process	2.973	0.02697
GO:0048771	tissue remodeling	2.973	0.02697
GO:0051302	regulation of cell division	2.973	0.02697
GO:0030258	lipid modification	2.973	0.02697
GO:0030218	erythrocyte differentiation	2.973	0.02697
GO:0060041	retina development in camera-type eye	2.973	0.02697
GO:0006606	protein import into nucleus	2.973	0.02697
GO:0051170	nuclear import	2.973	0.02697
GO:0080135	regulation of cellular response to stress	2.973	0.02697
GO:0009144	purine nucleoside triphosphate metabolic process	2.165	0.0274
GO:0050878	regulation of body fluid levels	2.48	0.02743
GO:0051603	proteolysis involved in cellular protein catabolic process	1.762	0.0285
GO:0071822	protein complex subunit organization	2.143	0.02925
GO:0070887	cellular response to chemical stimulus	2.143	0.02925
GO:0009607	response to biotic stimulus	2.143	0.02925
GO:0051493	regulation of cytoskeleton organization	2.442	0.03006
GO:0051050	positive regulation of transport	2.442	0.03006
GO:0006928	cellular component movement	1.91	0.03036
GO:0044257	cellular protein catabolic process	1.739	0.031
GO:0030336	negative regulation of cell migration	2.895	0.03129
GO:2000146	negative regulation of cell motility	2.895	0.03129
GO:0007411	axon guidance	2.406	0.03276
GO:0030326	embryonic limb morphogenesis	2.406	0.03276
GO:0035113	embryonic appendage morphogenesis	2.406	0.03276
GO:0009719	response to endogenous stimulus	2.406	0.03276
GO:0033043	regulation of organelle organization	2.076	0.0353
GO:0048585	negative regulation of response to stimulus	2.076	0.0353
GO:0001558	regulation of cell growth	2.37	0.03569
GO:0033365	protein localization to organelle	2.37	0.03569
GO:0016125	sterol metabolic process	2.821	0.03583
GO:0045926	negative regulation of growth	2.821	0.03583
GO:0051271	negative regulation of cellular component movement	2.821	0.03583
GO:0048593	camera-type eye morphogenesis	2.821	0.03583
GO:0001819	positive regulation of cytokine production	2.821	0.03583
GO:0006413	translational initiation	2.821	0.03583
GO:0034101	erythrocyte homeostasis	2.821	0.03583
GO:0034504	protein localization to nucleus	2.821	0.03583
GO:0031667	response to nutrient levels	2.821	0.03583
GO:0043406	positive regulation of MAP kinase activity	2.821	0.03583
GO:0007605	sensory perception of sound	2.821	0.03583
GO:0030072	peptide hormone secretion	3.558	0.03719
GO:0051963	regulation of synaptogenesis	3.558	0.03719
GO:0060193	positive regulation of lipase activity	3.558	0.03719
GO:0002244	hemopoietic progenitor cell differentiation	3.558	0.03719
GO:0006582	melanin metabolic process	3.558	0.03719
GO:0010332	response to gamma radiation	3.558	0.03719
GO:0031099	regeneration	3.558	0.03719
GO:2000241	regulation of reproductive process	3.558	0.03719
GO:0008589	regulation of smoothened signaling pathway	3.558	0.03719
GO:0050852	T cell receptor signaling pathway	3.558	0.03719
GO:0045216	cell-cell junction organization	3.558	0.03719
GO:0032729	positive regulation of interferon-gamma production	3.558	0.03719
GO:0021545	cranial nerve development	3.558	0.03719
GO:0050771	negative regulation of axonogenesis	3.558	0.03719
GO:0043616	keratinocyte proliferation	3.558	0.03719
GO:0001906	cell killing	3.558	0.03719
GO:0006144	purine base metabolic process	3.558	0.03719
GO:0006635	fatty acid beta-oxidation	3.558	0.03719
GO:0009062	fatty acid catabolic process	3.558	0.03719
GO:0045639	positive regulation of myeloid cell differentiation	3.558	0.03719
GO:0043484	regulation of RNA splicing	3.558	0.03719
GO:0050684	regulation of mRNA processing	3.558	0.03719
GO:0007566	embryo implantation	3.558	0.03719
GO:0005996	monosaccharide metabolic process	2.055	0.03719
GO:0007026	negative regulation of microtubule depolymerization	3.558	0.03719
GO:0031114	regulation of microtubule depolymerization	3.558	0.03719
GO:0046579	positive regulation of Ras protein signal transduction	3.558	0.03719
GO:0006692	prostanoid metabolic process	3.558	0.03719
GO:0006693	prostaglandin metabolic process	3.558	0.03719
GO:0009203	ribonucleoside triphosphate catabolic process	3.558	0.03719
GO:0009207	purine ribonucleoside triphosphate catabolic process	3.558	0.03719
GO:0046039	GTP metabolic process	3.558	0.03719
GO:0010827	regulation of glucose transport	3.558	0.03719
GO:0042775	mitochondrial ATP synthesis coupled electron transport	3.558	0.03719
GO:0060078	regulation of postsynaptic membrane potential	3.558	0.03719
GO:0060079	regulation of excitatory postsynaptic membrane potential	3.558	0.03719
GO:0009148	pyrimidine nucleoside triphosphate biosynthetic process	3.558	0.03719
GO:0006354	transcription elongation, DNA-dependent	3.558	0.03719
GO:0051145	smooth muscle cell differentiation	3.558	0.03719
GO:0006875	cellular metal ion homeostasis	2.335	0.03737
GO:0009057	macromolecule catabolic process	1.549	0.03785
GO:0016311	dephosphorylation	2.034	0.03831
GO:0019216	regulation of lipid metabolic process	2.75	0.03974
GO:0018205	peptidyl-lysine modification	2.75	0.03974
GO:0015837	amine transport	2.75	0.03974
GO:0050954	sensory perception of mechanical stimulus	2.75	0.03974
GO:0009309	amine biosynthetic process	2.301	0.04044
GO:0008202	steroid metabolic process	2.301	0.04044
GO:0006917	induction of apoptosis	2.301	0.04044
GO:0012502	induction of programmed cell death	2.301	0.04044
GO:0009628	response to abiotic stimulus	2.013	0.04049
GO:0051276	chromosome organization	1.651	0.0409
GO:0034622	cellular macromolecular complex assembly	1.993	0.04301
GO:0055065	metal ion homeostasis	2.268	0.04386
GO:0010927	cellular component assembly involved in morphogenesis	2.683	0.04499
GO:0009991	response to extracellular stimulus	2.683	0.04499
GO:0006302	double-strand break repair	2.683	0.04499
GO:0090066	regulation of anatomical structure size	1.973	0.04526
GO:0045892	negative regulation of transcription, DNA-dependent	1.973	0.04526
GO:0016568	chromatin modification	1.973	0.04526
GO:0051130	positive regulation of cellular component organization	2.236	0.04716
GO:0060429	epithelium development	1.953	0.0479
GO:0009611	response to wounding	1.953	0.0479
GO:0048568	embryonic organ development	1.953	0.0479
GO:0042446	hormone biosynthetic process	3.335	0.04891
GO:0002790	peptide secretion	3.335	0.04891
GO:0009914	hormone transport	3.335	0.04891
GO:0046879	hormone secretion	3.335	0.04891
GO:0050807	regulation of synapse organization	3.335	0.04891
GO:0006139	nucleobase, nucleoside, nucleotide and nucleic acid metabolic process	0.97	0.04891
GO:0007569	cell aging	3.335	0.04891
GO:0010522	regulation of calcium ion transport into cytosol	3.335	0.04891
GO:0008038	neuron recognition	3.335	0.04891
GO:0045666	positive regulation of neuron differentiation	3.335	0.04891
GO:0030835	negative regulation of actin filament depolymerization	3.335	0.04891
GO:0051693	actin filament capping	3.335	0.04891
GO:0034612	response to tumor necrosis factor	3.335	0.04891
GO:0000079	regulation of cyclin-dependent protein kinase activity	3.335	0.04891
GO:0002637	regulation of immunoglobulin production	3.335	0.04891
GO:0031290	retinal ganglion cell axon guidance	3.335	0.04891
GO:0031345	negative regulation of cell projection organization	3.335	0.04891
GO:0045682	regulation of epidermis development	3.335	0.04891
GO:0006921	cellular component disassembly involved in apoptosis	3.335	0.04891
GO:0042531	positive regulation of tyrosine phosphorylation of STAT protein	3.335	0.04891
GO:0046427	positive regulation of JAK-STAT cascade	3.335	0.04891
GO:0051592	response to calcium ion	3.335	0.04891
GO:0060216	definitive hemopoiesis	3.335	0.04891
GO:0043648	dicarboxylic acid metabolic process	3.335	0.04891
GO:0030516	regulation of axon extension	3.335	0.04891
GO:0030593	neutrophil chemotaxis	3.335	0.04891
GO:0021795	cerebral cortex cell migration	3.335	0.04891
GO:0021885	forebrain cell migration	3.335	0.04891
GO:0022029	telencephalon cell migration	3.335	0.04891
GO:0009154	purine ribonucleotide catabolic process	3.335	0.04891
GO:0009261	ribonucleotide catabolic process	3.335	0.04891
GO:0008286	insulin receptor signaling pathway	3.335	0.04891
GO:0009120	deoxyribonucleoside metabolic process	3.335	0.04891
GO:0009219	pyrimidine deoxyribonucleotide metabolic process	3.335	0.04891
GO:0006367	transcription initiation from RNA polymerase II promoter	3.335	0.04891
GO:0006612	protein targeting to membrane	3.335	0.04891
GO:0032940	secretion by cell	2.204	0.04909
GO:0022403	cell cycle phase	1.933	0.04909
GO:0030334	regulation of cell migration	2.204	0.04909
GO:2000145	regulation of cell motility	2.204	0.04909
GO:0040013	negative regulation of locomotion	2.619	0.04909
GO:0016055	Wnt receptor signaling pathway	2.204	0.04909
GO:0007218	neuropeptide signaling pathway	2.619	0.04909
GO:0034637	cellular carbohydrate biosynthetic process	2.619	0.04909
GO:0071705	nitrogen compound transport	2.619	0.04909
