# Supplementary material for: Identification of differentially expressed genes and pathways for intramuscular fat deposition in pectoralis major tissues of fast-and slow-growing chickens
Source: BMC Genomics. 2012 May 30;13:213. doi: 10.1186/1471-2164-13-213 (PMC3420248; doi:10.1186/1471-2164-13-213)
Supplement: Additional file 3 — Key genes related to lipid metabolism and muscle development in BJY chicken. [file 1471-2164-13-213-S3.xls]

## Sheet: DEGs related to muscle
Additional file 3. Key genes related to lipid metabolism and muscle development in BJY chicken
ProbeName	Fold change (21d vs 1d)	Regulation (21d vs 1d)	Fold change (42d vs 1d)	Regulation (42d vs 1d)	Fold change (90d vs 1d)	Regulation (90d vs 1d)	Fold change (120d vs 1d)	Regulation (120d vs 1d)	GeneSymbol	Gene Name and Acession Number (Gallus)
A_87_P009275	3.37717	down	5.04735	down	4.95946	down	7.9738	down	AGRN	agrin ,[NM_205527]
A_87_P038118	3.40067	up	4.31645	up	34.6138	up	56.7582	up	ANKRD1	ankyrin repeat domain 1 (cardiac muscle),[NM_204405]
A_87_P037896	5.56097	down	14.7182	down	3.98897	down	3.81789	down	BARX2	BARX homeobox 2 ,[NM_204896]
A_87_P009298	5.1765	up	3.35627	up	4.99532	up	3.00977	up	CAPZA2	capping protein (actin filament) muscle Z-line, alpha 2, [NM_001004380]
A_87_P009048	2.57777	down	12.8709	down	22.2748	down	27.2695	down	CENPF	centromere protein F, 350/400ka (mitosin),[NM_204645]
A_87_P009007	2.73052	down	2.16363	down	2.37087	down	2.7281	down	CTNNB1	catenin (cadherin-associated protein), beta 1, 88kDa ,[NM_205081]
A_87_P009399	2.67595	down	5.09559	down	5.22739	down	11.9084	down	ELN	tropoelastin , complete cds. [M15889]
A_87_P009100	4.29463	up	4.10715	up	4.44191	up	2.04248	up	FGF1	fibroblast growth factor 1 (acidic) ,[NM_205180]
A_87_P009222	4.82168	up	4.24395	up	11.4282	up	6.55424	up	FGF4	fibroblast growth factor 4 (heparin secretory transforming protein 1, Kaposi sarcoma oncogene),[NM_001031546]
A_87_P024790	2.5196	down	2.91358	down	3.44757	down	5.76587	down	FGF7	fibroblast growth factor 7 (keratinocyte growth factor), [NM_001012525]
A_87_P009385	2.47001	down	2.56803	down	2.91532	down	4.39444	down	FGFR1	fibroblast growth factor receptor 1, [NM_205510]
A_87_P037829	2.03683	up	3.81607	up	4.9991	up	2.69474	up	GDNF	Glial cell line-derived neurotrophic factor short form. [ENSGALT00000005897]
A_87_P037228	5.21056	up	3.02978	up	8.15749	up	6.60611	up	HSPB2	heat shock 27kDa protein 2,[NM_001001527]
A_87_P038126	7.08023	down	6.33197	down	5.79199	down	5.5858	down	KCNMA1	potassium large conductance calcium-activated channel, subfamily M, alpha member 1, [NM_204224]
A_87_P008865	2.00966	down	3.62832	down	5.52353	down	11.6358	down	MYBL2	v-myb myeloblastosis viral oncogene homolog (avian)-like 2,[NM_205318]
A_87_P022214	82.6968	down	33.1261	down	21.2436	down	5.77294	down	MYBPC1	finished cDNA, clone ChEST530j8. [BX935207]
A_87_P009169	9.02278	up	2.39505	up	4.74704	up	4.775	up	MYBPC2	myosin binding protein C, fast type, [NM_001044659]
A_87_P009246	2.85325	down	6.11392	down	11.5295	down	20.5999	down	MYCN	v-myc myelocytomatosis viral related oncogene, neuroblastoma derived (avian),[NM_001031091]
A_87_P039573	25.5842	down	280.226	down	2023.39	down	1636.06	down	MYH4	Myosin-3 (Myosin heavy chain 3) (Myosin heavy chain, fast skeletal muscle, embryonic).[ENSGALT00000040060]
A_87_P038135	48.8271	down	31.2567	down	70.9453	down	47.443	down	MYH7B	myosin, heavy chain 7B, cardiac muscle, beta,[NM_204587]
A_87_P017838	152.025	down	87.2734	down	291.386	down	141.244	down	MYL10	myosin, light chain 10, regulatory ,[NM_001097526]
A_87_P015616	20.2826	down	9.15779	down	21.7636	down	32.3182	down	MYL2	Myosin regulatory light chain 2A, cardiac muscle isoform (G2),[ENSGALT00000035085]
A_87_P008958	894.042	down	158.169	down	853.06	down	181.787	down	MYL3	myosin, light chain 3, alkali; ventricular, skeletal, slow,[NM_205159]
A_87_P009549	8.4985	down	34.8611	down	27.3558	down	34.2793	down	MYL4	myosin, light chain 4, alkali; atrial, embryonic ,[NM_205479]
A_87_P024404	5.88373	up	3.50226	up	5.60275	up	4.31424	up	MYO15A	finished cDNA, clone ChEST584c20. [BX930186]
A_87_P015425	9.7523	up	5.59746	up	2.1479	up	2.50642	up	MYO1F	myosin IF,[NM_205254]
A_87_P009509	6.40155	down	6.04005	down	31.7079	down	13.1929	down	NRG1	neuregulin 1,[NM_204117]
A_87_P034141	2.43959	up	3.54287	up	8.68342	up	13.4073	up	PLG	Plasmin (EC 3.4.21.7) precursor.[ENSGALT00000006829]
A_87_P009333	195.258	down	75.1499	down	13.5015	down	14.2381	down	PLN	phospholamban , [NM_205410]
A_87_P009519	4.43064	up	2.75707	up	2.5945	up	2.92372	up	RCJMB04_4h19	for hypothetical protein, clone 4h19. [AJ719605]
A_87_P036760	2.49303	up	3.52323	up	4.80836	up	15.243	up	RCJMB04_8f10	mitogen-activated protein kinase kinase 3,[NM_001012787]
A_87_P035112	19.1397	up	11.1833	up	7.10414	up	6.58679	up	TGFA	transforming growth factor, alpha,[NM_001001614]
A_87_P009468	6.88608	down	6.57525	down	9.03955	down	11.216	down	TMOD1	tropomodulin 1,[NM_205027]
A_87_P009788	13.8815	down	9.70337	down	6.03528	down	10.911	down	WNT4	wingless-type MMTV integration site family, member 4,[NM_204783]

## Sheet: DEGs related to lipid 
Additional file 3. Key genes related to lipid metabolism and muscle development in BJY chicken
ProbeName	Fold change (21d vs 1d)	Regulation (21d vs 1d)	Fold change (42d vs 1d)	Regulation (42d vs 1d)	Fold change (90d vs 1d)	Regulation(90d vs 1d)	Fold change (120d vs 1d)	Regulation (120d vs 1d)	GeneSymbol	Gene Name and Acession Number (Gallus)
A_87_P036338	2.27456	down	2.03013	down	2.54476	down	2.03013	down	ACADL	acyl-Coenzyme A dehydrogenase, long chain (ACADL), nuclear gene encoding mitochondrial protein, [NM_001006511]
A_87_P018703	4.29787	down	4.58985	down	5.86905	down	3.40294	down	ACBD7	finished cDNA, clone ChEST488i6. [CR338970]
A_87_P000531	2.40008	down	3.98056	down	4.49189	down	3.85531	down	ACSF3	Acyl-CoA synthetase family member 3, mitochondrial Precursor (EC 6.2.1.-) [ENSGALT00000010048]
A_87_P035745	3.30116	down	2.3051	down	3.82338	down	2.30467	down	ACSL1	acyl-CoA synthetase long-chain family member 1 (ACSL1), [NM_001012578]
A_87_P024421	3.70967	up	10.7235	up	3.37777	up	15.3835	up	ACSL4	finished cDNA, clone ChEST586d16. [BX930144]
A_87_P026673	2.41168	down	2.62276	down	3.18722	down	2.73843	down	ACSS2	PREDICTED: hypothetical LOC419158 (LOC419158), [XM_417342]
A_87_P037108	3.94604	up	5.80827	up	2.84612	up	5.66626	up	ADIPOR2	adiponectin receptor 2 (ADIPOR2), [NM_001007854]
A_87_P008897	16.8601	up	11.331	up	9.29749	up	194.915	up	ALB	albumin (ALB), [NM_205261]
A_87_P008721	8.07439	up	2.65359	up	3.73408	up	86.7944	up	APOA4	apolipoprotein A-IV (APOA4), [NM_204938]
A_87_P023655	5.68919	up	4.10609	up	3.65534	up	76.839	up	APOH	finished cDNA, clone ChEST157g11. [BX932102]
A_87_P021602	4.36578	up	3.41614	up	3.52225	up	4.95641	up	ASAHL	finished cDNA, clone ChEST553f7. [BX950518]
A_87_P033968	2.59609	down	2.70306	down	3.01289	down	2.11596	down	ATP9A	Probable phospholipid-transporting ATPase IIA (EC 3.6.3.1)(ATPase class II type 9A)(ATPase IIA)[ENSGALT00000012849]
A_87_P037668	3.35025	down	12.3738	down	16.9795	down	36.1863	down	BRCA1	breast cancer 1, early onset (BRCA1), [NM_204169]
A_87_P036885	12.8113	down	13.7393	down	13.7048	down	4.94809	down	CD36	CD36 molecule (thrombospondin receptor) (CD36), [NM_001030731]
A_87_P008706	3.53788	up	4.17383	up	3.50108	up	7.64612	up	CEBPB	CCAAT/enhancer binding protein (C/EBP), beta (CEBPB), [NM_205253]
A_87_P038046	2.33762	up	4.98969	up	8.61622	up	9.76154	up	CETP	cholesteryl ester transfer protein, plasma (CETP), [NM_001034814]
A_87_P009241	2.76615	down	3.12982	down	5.55138	down	2.32021	down	CHRM4	cholinergic receptor, muscarinic 4 (CHRM4), [NM_001031191]
A_87_P009389	4.60541	down	5.30106	down	5.59475	down	4.71115	down	CYP17A1	cytochrome P450, family 17, subfamily A, polypeptide 1 (CYP17A1), [NM_001001901]
A_87_P026355	2.89153	down	2.15236	down	2.01597	down	2.04439	down	DBI	Acyl-CoA-binding protein (ACBP) (Diazepam-binding inhibitor) (DBI).[ENSGALT00000037901]
A_87_P003775	5.38404	up	2.25786	up	2.2007	up	2.29852	up	DGAT2	PREDICTED: similar to Diacylglycerol O-acyltransferase homolog 2 (mouse) (LOC421309), partial [XM_419374]
A_87_P035329	2.32378	up	2.47753	up	4.12783	up	3.56128	up	EHHADH	Peroxisomal bifunctional enzyme (PBE)(PBFE) [Includes Enoyl-CoA hydratase/3,2-trans-enoyl-CoA isomerase(EC 4.2.1.17)(EC 5.3.3.8);3-hydroxyacyl-CoA dehydrogenase(EC 1.1.1.35)][ENSGALT00000010800]
A_87_P035594	4.4177	down	5.20532	down	6.40551	down	7.83027	down	ETFDH	electron-transferring-flavoprotein dehydrogenase (ETFDH), nuclear gene encoding mitochondrial protein, [NM_001031534]
A_87_P037649	13.0331	up	3.76375	up	4.76683	up	157.262	up	FABP1	fatty acid binding protein 1, liver (FABP1), [NM_204192]
A_87_P021933	5.86434	down	3.56293	down	7.89684	down	2.38337	down	FABP3	fatty acid binding protein 3, muscle and heart (mammary-derived growth inhibitor) (FABP3), [NM_001030889]
A_87_P021795	2.68033	down	3.571	down	2.96636	down	3.4666	down	FABP5	fatty acid binding protein 5 (FABP5), [NM_001006346]
A_87_P036729	5.36687	up	3.53027	up	5.19191	up	4.38871	up	FDFT1	farnesyl-diphosphate farnesyltransferase 1 (FDFT1), [NM_001039294]
A_87_P017389	3.45979	down	3.18353	down	3.31855	down	2.0294	down	GDPD5	glycerophosphodiester phosphodiesterase domain containing 5 (GDPD5), [NM_001037271]
A_87_P032576	2.63423	down	2.81379	down	6.64867	down	10.1324	down	GLTPD1	PREDICTED: similar to BC002216 protein (LOC419417), [XM_417578]
A_87_P009006	3.82544	down	2.48541	down	3.59007	down	3.41424	down	HADHA	hydroxyacyl-Coenzyme A dehydrogenase/3-ketoacyl-Coenzyme A thiolase/enoyl-Coenzyme A hydratase (trifunctional protein), alpha subunit (HADHA), nuclear gene encoding mitochondrial protein, [NM_205056]
A_87_P037249	2.9224	down	4.05132	down	3.22103	down	2.76288	down	LDLR	low density lipoprotein receptor (LDLR), [NM_204452]
A_87_P037650	2.88022	up	2.57003	up	2.67767	up	15.134	up	LOC395345	liver basic fatty acid binding protein (LOC395345), [NM_204634]
A_87_P020221	2.01637	down	3.28017	down	3.40021	down	3.95253	down	LOC416618	Putative 3-beta-HSD family protein ENSP00000330812 (EC 1.1.1.-) [ENSGALT00000011282]
A_87_P037597	2.19418	up	2.40247	up	3.92202	up	4.9243	up	NR3C2	nuclear receptor subfamily 3, group C, member 2 (NR3C2), [NM_001159345]
A_87_P001984	3.57582	up	2.23406	up	2.73898	up	4.20194	up	OSBP2	PREDICTED: hypothetical LOC417002 (LOC417002), [XM_415293]
A_87_P009380	2.08255	up	7.22552	up	2.64943	up	4.79029	up	P20K	quiescence-specific protein (P20K), [NM_205422]
A_87_P010363	2.93474	up	2.84281	up	2.99948	up	3.35227	up	PGDS	gonad_EST07237 Embryonic gonad cDNA Library cDNA 5', sequence [CV859761]
A_87_P009154	4.66502	down	5.3768	down	9.31881	down	15.9183	down	PLA2G4A	phospholipase A2, group IVA (cytosolic, calcium-dependent) (PLA2G4A), [NM_205423]
A_87_P009096	4.95651	up	7.40354	up	10.5482	up	5.69505	up	PLA2G7	phospholipase A2, group VII (platelet-activating factor acetylhydrolase, plasma) (PLA2G7), [NM_204969]
A_87_P019986	2.63938	down	2.28631	down	2.22954	down	2.73924	down	PLCL2	Inactive phospholipase C-like protein 2 (Phospholipase C-L2)(PLC-L(2))(PLC-L2)(Phospholipase C epsilon 2)[ENSGALT00000018348]
A_87_P026687	3.35541	up	4.92903	up	10.3937	up	4.76262	up	PLCXD2	PREDICTED: similar to MGC53544 protein (LOC418417), [XM_416631]
A_87_P037867	4.63929	up	3.8299	up	3.67072	up	11.0792	up	PLEK	pleckstrin (PLEK), [NM_204863]
A_87_P011690	5.62522	down	15.4893	down	6.04404	down	2.28973	down	PMP2	finished cDNA, clone ChEST879i3. [CR523331]
A_87_P038068	9.85908	down	20.2771	down	6.60946	down	3.68437	down	PPARGC1A	peroxisome proliferator-activated receptor gamma, coactivator 1 alpha (PPARGC1A), [NM_001006457]
A_87_P038224	2.30603	up	7.49214	up	3.56089	up	2.37348	up	PSAP	prosaposin (PSAP), [NM_204811]
A_87_P004080	2.48178	up	4.57045	up	4.96099	up	4.93581	up	PTEN	PREDICTED: similar to MMAC1 (LOC423675), [XM_421555]
A_87_P038340	6.88656	up	3.48316	up	3.40357	up	3.22415	up	RARRES2	gPGC_EST02390 Embryonic gonadal PGC cDNA Library cDNA 5', sequence [DR412548]
A_87_P023447	4.89096	up	9.26529	up	7.14211	up	2.47456	up	RBP1	finished cDNA, clone ChEST625n18. [BX932569]
A_87_P036336	14.9905	up	8.42454	up	2.07823	up	2.24201	up	RCJMB04_19o18	spleen tyrosine kinase (SYK), [NM_001031430]
A_87_P037190	9.79924	up	4.48263	up	10.5074	up	5.17429	up	RCJMB04_1d1	insulin induced gene 1 (INSIG1), [NM_001030966]
A_87_P037043	4.58663	up	3.37456	up	6.72432	up	4.42311	up	RCJMB04_2p4	fatty acyl CoA reductase 1 (FAR1), [NM_001031179]
A_87_P034247	3.64093	up	4.11333	up	5.83252	up	3.06394	up	RXRA	PREDICTED: similar to retinoid X receptor-alpha (LOC417143), mRNA.[ENSGALT00000004139]
A_87_P036978	4.81658	up	4.98673	up	3.01922	up	3.30477	up	SNAP91	synaptosomal-associated protein, 91kDa homolog (mouse) (SNAP91), [NM_001012951]
A_87_P021800	6.05935	down	5.33977	down	4.84214	down	4.4028	down	SNCA	synuclein, alpha (non A4 component of amyloid precursor) (SNCA), [NM_204673]
A_87_P022056	2.65219	down	2.60856	down	3.58454	down	4.37264	down	SNX1	finished cDNA, clone ChEST83e12. [BX935594]
A_87_P032322	2.7176	up	2.95509	up	2.79749	up	2.80228	up	SNX17	Sorting nexin-17 [ENSGALT00000026651]
A_87_P014609	2.08205	up	2.99424	up	2.65911	up	2.39133	up	SNX27	sorting nexin family member 27 (SNX27), [NM_001031346]
A_87_P023640	2.78715	up	2.96542	up	5.27092	up	2.37161	up	SNX30	finished cDNA, clone ChEST467g14. [BX932121]
A_87_P024143	3.6902	up	4.64521	up	6.47173	up	4.96221	up	SNX4	finished cDNA, clone ChEST972i20. [BX930944]
A_87_P036650	2.1575	up	2.33769	up	3.01161	up	7.8375	up	YWHAH	tyrosine 3-monooxygenase/tryptophan 5-monooxygenase activation protein, eta polypeptide (YWHAH), [NM_001007839]
