# Supplementary material for: Identification of differentially expressed genes and pathways for intramuscular fat deposition in pectoralis major tissues of fast-and slow-growing chickens
Source: BMC Genomics. 2012 May 30;13:213. doi: 10.1186/1471-2164-13-213 (PMC3420248; doi:10.1186/1471-2164-13-213)
Supplement: Additional file 4 — Key genes related to lipid metabolism and muscle development in AA chicken. [file 1471-2164-13-213-S4.xls]

## Sheet: DEGs related to muscle
Additional file 4 Key genes related to lipid metabolism and muscle development in AA chicken
ProbeName	Fold change (21d vs 1d)	Regulation (21d vs 1d)	Fold change (42d vs 1d)	Regulation (42d vs 1d)	Fold change (90d vs 1d)	Regulation (90d vs 1d)	GeneSymbol	GeneName Gallus
A_87_P008736	2.54494	up	2.3727	up	5.19773	up	ADORA2B	adenosine A2b receptor,[NM_205087]
A_87_P009275	3.26798	down	3.39836	down	4.8019	down	AGRN	agrin, [NM_205527]
A_87_P034456	2.44674	down	2.54701	down	5.41493	down	BMP2K	BMP-2-inducible protein kinase (BIKe)(EC 2.7.11.1) [ENSGALT00000017693]
A_87_P008832	2.28873	down	2.02181	down	3.72554	down	BMP4	bone morphogenetic protein 4,[NM_205237]
A_87_P029995	4.03048	up	6.13091	up	15.6166	up	CAPNS1	PREDICTED: similar to Calpain, small subunit 1 (LOC770982), [XM_001232968]
A_87_P009383	5.12782	up	2.91519	up	2.71394	up	CAPZA1	capping protein (actin filament) muscle Z-line, alpha 1,[NM_205515]
A_87_P009298	10.6946	up	9.47667	up	6.70943	up	CAPZA2	capping protein (actin filament) muscle Z-line, alpha 2, [NM_001004380]
A_87_P009007	2.59933	down	2.94315	down	2.67426	down	CTNNB1	catenin (cadherin-associated protein), beta 1, 88kDa, [NM_205081]
A_87_P002983	7.54694	up	22.7273	up	8.78079	up	FGF16	fibroblast growth factor 16,[NM_001044650]
A_87_P009222	11.2364	up	9.04731	up	3.60026	up	FGF4	fibroblast growth factor 4 (heparin secretory transforming protein 1, Kaposi sarcoma oncogene), [NM_001031546]
A_87_P018546	8.7723	up	11.6974	up	3.09594	up	FGFR2	finished cDNA, clone ChEST827a6. [CR352511]
A_87_P034698	7.01018	up	3.28426	up	2.25167	up	FKBP1B	602954139F1 CSEQCHL12 cDNA clone ChEST5m9 5',[BU107658]
A_87_P009148	2.02948	down	3.01124	down	2.01083	down	GATA6	GATA binding protein 6,[NM_205420]
A_87_P009057	3.89957	up	4.37711	up	7.71246	up	GDF3	growth differentiation factor 3,[NM_205211]
A_87_P008852	22.4542	up	5.83928	up	6.1021	up	GSC	goosecoid homeobox, [NM_205331]
A_87_P037228	18.4626	up	2.71719	up	10.2164	up	HSPB2	heat shock 27kDa protein 2 , [NM_001001527]
A_87_P038126	4.85782	down	5.44033	down	5.05719	down	KCNMA1	potassium large conductance calcium-activated channel, subfamily M, alpha member 1, [NM_204224]
A_87_P011291	2.68448	up	3.26575	up	2.30248	up	MPRIP	finished cDNA, clone ChEST909g2. [CR523904]
A_87_P022214	15.7966	down	15.6065	down	7.42456	down	MYBPC1	finished cDNA, clone ChEST530j8. [BX935207]
A_87_P009169	5.52003	up	3.97771	up	3.81728	up	MYBPC2	myosin binding protein C, fast type, [NM_001044659]
A_87_P033018	3.77935	down	3.60733	down	3.39561	down	MYF5	myogenic factor 5, [NM_001030363]
A_87_P009276	2.9341	down	3.37188	down	2.23345	down	MYH10	myosin, heavy chain 10, non-muscle, [NM_205474]
A_87_P039573	30.2061	down	50.3899	down	29.6592	down	MYH4	Myosin-3 (Myosin heavy chain 3) (Myosin heavy chain, fast skeletal muscle, embryonic).[ENSGALT00000040060]
A_87_P009002	1095.95	up	1000.92	up	964.095	up	MYH6	myosin, heavy chain 6, cardiac muscle, alpha, [NM_001013397]
A_87_P038135	8.8859	down	6.6676	down	2.7613	down	MYH7B	myosin, heavy chain 7B, cardiac muscle, beta, [NM_204587]
A_87_P017838	59.9834	down	6.97833	down	5.41625	down	MYL10	myosin, light chain 10, regulatory, [NM_001097526]
A_87_P015616	13.1768	down	16.1062	down	13.0801	down	MYL2	Myosin regulatory light chain 2A, cardiac muscle isoform (G2),[ENSGALT00000035085]
A_87_P008958	274.961	down	69.2579	down	14.3162	down	MYL3	myosin, light chain 3, alkali; ventricular, skeletal, slow, [NM_205159]
A_87_P024404	6.52795	up	4.92452	up	5.30775	up	MYO15A	finished cDNA, clone ChEST584c20. [BX930186]
A_87_P015425	5.00461	up	7.15366	up	3.56605	up	MYO1F	myosin IF, [NM_205254]
A_87_P021910	4.1345	up	3.66504	up	3.05726	up	MYOZ1	finished cDNA, clone ChEST163n14. [BX935870]
A_87_P004631	22.7021	up	15.5837	up	21.4863	up	MYOZ3	Myozenin-3 (Calsarcin-3)(FATZ-related protein 3) [ENSGALT00000007258]
A_87_P009509	11.7274	down	18.8037	down	33.1921	down	NRG1	neuregulin 1, [NM_204117]
A_87_P038120	3.20331	down	3.49733	down	2.47789	down	PAX3	paired box 3, [NM_204269]
A_87_P009466	7.43529	up	8.13154	up	6.66904	up	PGK1	phosphoglycerate kinase 1, [NM_204985]
A_87_P014220	3.5933	up	5.54897	up	9.73811	up	RCJMB04_8f10	finished cDNA, clone ChEST153k10. [CR390342]
A_87_P035112	14.0924	up	15.4227	up	3.94677	up	TGFA	transforming growth factor, alpha , [NM_001001614]
A_87_P016966	2.22587	up	2.53092	up	2.28891	up	TTN	finished cDNA, clone ChEST509a6. [CR385718]
A_87_P009788	13.8214	down	13.9015	down	9.35274	down	WNT4	wingless-type MMTV integration site family, member 4, [NM_204783]

## Sheet: DEGs related to lipid
Additional file 4 Key genes related to lipid metabolism and muscle development in AA chicken
ProbeName	Fold change (21d vs 1d)	Regulation (21d vs 1d)	Fold change (42d vs 1d)	Regulation (42d vs 1d)	Fold change (90d vs 1d)	Regulation (90d vs 1d)	GeneSymbol	GeneName Gallus
A_87_P002065	2.19675	down	2.73458	down	2.07878	down	ACAA1	PREDICTED: similar to peroxisomal 3-ketoacyl-CoA thiolase A (LOC770094), [XM_001232576]
A_87_P036971	6.64971	down	7.27726	down	3.7208	down	ACAA2	acetyl-Coenzyme A acyltransferase 2 (mitochondrial 3-oxoacyl-Coenzyme A thiolase), nuclear gene encoding mitochondrial protein, [NM_001006571]
A_87_P017386	2.836	down	3.05092	down	2.84382	down	ACAD9	acyl-Coenzyme A dehydrogenase family, member 9, [NM_001006136]
A_87_P018703	9.4428	down	9.07688	down	8.9033	down	ACBD7	finished cDNA, clone ChEST488i6. [CR338970]
A_87_P017252	2.70532	up	2.27106	up	2.64688	up	ACOT8	finished cDNA, clone ChEST802h8. [CR385243]
A_87_P031449	3.23036	up	4.60327	up	4.04482	up	ACOX2	Peroxisomal acyl-coenzyme A oxidase 2 (EC 1.17.99.3)(3-alpha,7-alpha,12-alpha-trihydroxy-5-beta-cholestanoyl-CoA 24-hydroxylase)(3-alpha,7-alpha,12-alpha-trihydroxy-5-beta-cholestanoyl-CoA oxidase)(Trihydroxycoprostanoyl-CoA oxidase)(THCA-CoA oxidase)(THCCox) [ENSGALT00000011555]
A_87_P035745	2.22914	down	2.53364	down	2.47142	down	ACSL1	acyl-CoA synthetase long-chain family member 1, [NM_001012578]
A_87_P019557	4.25899	down	3.27338	down	2.23394	down	ACSS1	PREDICTED: similar to acetyl-CoA synthetase 2 (LOC416714), [XM_415011]
A_87_P026673	2.32063	down	5.00513	down	2.75563	down	ACSS2	PREDICTED: hypothetical LOC419158 (LOC419158), [XM_417342]
A_87_P035719	3.84283	down	6.6893	down	2.38876	down	ADFP	adipose differentiation-related protein, [NM_001031420]
A_87_P008721	19.9932	up	3.12335	up	3.11586	up	APOA4	apolipoprotein A-IV, [NM_204938]
A_87_P023655	2.13613	up	2.14366	up	2.99909	up	APOH	finished cDNA, clone ChEST157g11. [BX932102]
A_87_P021602	4.34846	up	5.22935	up	6.87108	up	ASAHL	finished cDNA, clone ChEST553f7. [BX950518]
A_87_P033968	2.94744	down	3.37085	down	2.40432	down	ATP9A	Probable phospholipid-transporting ATPase IIA (EC 3.6.3.1)(ATPase class II type 9A)(ATPase IIA) [ENSGALT00000012849]
A_87_P038046	2.21043	up	3.91249	up	10.1829	up	CETP	cholesteryl ester transfer protein, plasma (CETP), [NM_001034814]
A_87_P024735	2.04773	up	2.44221	up	4.71	up	CH25H	finished cDNA, clone ChEST979j2. [BX929406]
A_87_P008929	2.65499	down	3.28902	down	2.39114	down	CRABP1	cellular retinoic acid binding protein 1, [NM_001030539]
A_87_P011198	5.52861	up	2.49336	up	2.87636	up	CRYL1	crystallin, lambda 1, [NM_001030830]
A_87_P009773	9.48635	up	3.30209	up	2.2743	up	CYP11A1	cytochrome P450, family 11, subfamily A, polypeptide 1, nuclear gene encoding mitochondrial protein, [NM_001001756]
A_87_P037812	2.07717	up	2.28438	up	2.79364	up	CYP26A1	cytochrome P450, family 26, subfamily A, polypeptide 1 , [NM_001001129]
A_87_P018231	4.40135	up	5.45608	up	2.82812	up	DAGLB	diacylglycerol lipase, beta, [NM_001030643]
A_87_P009396	3.42101	down	3.11961	down	5.80332	down	EPB41	Chicken erythroid membrane skeletal protein 4.1 , partial cds. [M16962]
A_87_P037649	12.805	up	5.20787	up	10.0375	up	FABP1	fatty acid binding protein 1, liver, [NM_204192]
A_87_P021933	4.62133	down	4.78162	down	5.00796	down	FABP3	fatty acid binding protein 3, muscle and heart (mammary-derived growth inhibitor), [NM_001030889]
A_87_P033966	2.0576	up	2.51173	up	2.02075	up	FABP6	Gastrotropin (GT)(Fatty acid-binding protein 6)(Ileal lipid-binding protein)(ILBP)(Intestinal 15 kDa protein)(I-15P)(Intestinal bile acid-binding protein)(I-BABP)[ENSGALT00000002198]
A_87_P036729	6.10535	up	5.65041	up	4.54379	up	FDFT1	farnesyl-diphosphate farnesyltransferase 1, [NM_001039294]
A_87_P020197	8.54755	up	3.15482	up	2.15632	up	FDPS	gPGC_EST09384 Embryonic gonadal PGC cDNA Library cDNA 5', sequence [DR419542]
A_87_P009148	2.02948	down	3.01124	down	2.01083	down	GATA6	GATA binding protein 6 (GATA6), [NM_205420]
A_87_P035019	3.73471	down	2.74327	down	3.04789	down	GDPD5	glycerophosphodiester phosphodiesterase domain containing 5, [NM_001037271]
A_87_P032576	2.19403	down	4.21777	down	5.89269	down	GLTPD1	PREDICTED: similar to BC002216 protein (LOC419417), [XM_417578]
A_87_P009006	4.30947	down	4.39149	down	3.19839	down	HADHA	hydroxyacyl-Coenzyme A dehydrogenase/3-ketoacyl-Coenzyme A thiolase/enoyl-Coenzyme A hydratase (trifunctional protein), alpha subunit , nuclear gene encoding mitochondrial protein, [NM_205056]
A_87_P023984	4.81755	up	3.33883	up	9.15342	up	HMGCLL1	finished cDNA, clone ChEST681a20. [BX931284]
A_87_P024282	5.41979	up	2.97105	up	3.83675	up	IAH1	finished cDNA, clone ChEST634c19. [BX930468]
A_87_P021486	6.78241	up	2.56268	up	2.29258	up	IDI1	finished cDNA, clone ChEST106a21. [BX950735]
A_87_P037650	2.91792	up	4.30943	up	5.10996	up	LOC395345	liver basic fatty acid binding protein (LOC395345), [NM_204634]
A_87_P018737	3.47881	up	2.57377	up	2.04814	up	MVD	finished cDNA, clone ChEST986b5. [CR338929]
A_87_P023959	2.49489	down	2.83335	down	3.18215	down	NACA	finished cDNA, clone ChEST332l19. [BX931372]
A_87_P009186	4.31937	up	3.44331	up	2.19889	up	NR2E1	nuclear receptor subfamily 2, group E, member 1, [NM_205170]
A_87_P001984	3.28518	up	2.47071	up	2.77537	up	OSBP2	Oxysterol-binding protein 2 (Oxysterol-binding protein-related protein 4)(OSBP-related protein 4)(ORP-4) [ENSGALT00000012578]
A_87_P010363	3.32657	up	3.66693	up	2.53964	up	PGDS	gonad_EST07237 Embryonic gonad cDNA Library cDNA 5', sequence [CV859761]
A_87_P035538	3.14852	down	2.35912	down	2.1226	down	PIP4K2A	phosphatidylinositol-5-phosphate 4-kinase, type II, alpha, [NM_001030971]
A_87_P009154	9.85804	down	9.57036	down	12.1549	down	PLA2G4A	phospholipase A2, group IVA (cytosolic, calcium-dependent), [NM_205423]
A_87_P009096	7.64682	up	10.2672	up	21.7826	up	PLA2G7	phospholipase A2, group VII (platelet-activating factor acetylhydrolase, plasma), [NM_204969]
A_87_P021085	2.15349	up	3.15187	up	2.30407	up	PLCXD1	phosphatidylinositol-specific phospholipase C, X domain containing 1, [NM_001128637]
A_87_P026687	6.89345	up	6.9401	up	6.60118	up	PLCXD2	PREDICTED: similar to MGC53544 protein (LOC418417), [XM_416631]
A_87_P014240	3.62256	up	2.91601	up	2.50212	up	PLTP
A_87_P011690	10.7264	down	30.0546	down	13.5263	down	PMP2	finished cDNA, clone ChEST879i3. [CR523331]
A_87_P038068	4.0219	down	4.09918	down	4.36624	down	PPARGC1A	peroxisome proliferator-activated receptor gamma, coactivator 1 alpha, [NM_001006457]
A_87_P038224	2.451	up	3.62169	up	5.12847	up	PSAP	prosaposin, [NM_204811]
A_87_P004080	2.22112	up	2.92509	up	4.00151	up	PTEN	PREDICTED: similar to MMAC1 (LOC423675), [XM_421555]
A_87_P009311	7.89769	down	8.83754	down	8.74178	down	PTGS2	Prostaglandin G/H synthase 2 precursor (EC 1.14.99.1) (Cyclooxygenase- 2) (COX-2) (Prostaglandin-endoperoxide synthase 2) (Prostaglandin H2 synthase 2) (PGH synthase 2) (PGHS-2) (PHS II) (Mitogen-inducible PGHS). [ENSGALT00000008125]
A_87_P038340	5.77895	up	6.20483	up	2.85664	up	RARRES2	gPGC_EST02390 Embryonic gonadal PGC cDNA Library cDNA 5', sequence [DR412548]
A_87_P022563	8.04003	down	12.329	down	35.0147	down	RBP7	finished cDNA, clone ChEST613g13. [BX934511]
A_87_P036668	2.18926	up	2.76903	up	3.46148	up	RCJMB04_10b24	membrane bound O-acyltransferase domain containing 2 (MBOAT2), [NM_001031090]
A_87_P036518	2.6344	up	2.78035	up	2.89087	up	RCJMB04_13o20	NSFL1 (p97) cofactor (p47) (NSFL1C), [NM_001030859]
A_87_P036336	4.24111	up	10.4627	up	2.16102	up	RCJMB04_19o18	spleen tyrosine kinase (SYK), [NM_001031430]
A_87_P037190	31.3328	up	12.0169	up	4.50666	up	RCJMB04_1d1	insulin induced gene 1 (INSIG1), [NM_001030966]
A_87_P037043	4.62286	up	2.38988	up	4.09788	up	RCJMB04_2p4	fatty acyl CoA reductase 1 (FAR1), [NM_001031179]
A_87_P034247	2.85962	up	4.51009	up	3.47533	up	RXRA	PREDICTED: similar to retinoid X receptor-alpha (LOC417143), . [ENSGALT00000004139]
A_87_P016131	2.71964	down	2.37212	down	4.25332	down	SGPL1	sphingosine-1-phosphate lyase 1, [NM_001007946]
A_87_P041313	2.96528	down	3.70676	down	9.48086	down	SH3PXD2B	PREDICTED: SH3 and PX domains 2B, [XM_425197]
A_87_P021800	8.28307	down	21.638	down	16.9802	down	SNCA	synuclein, alpha (non A4 component of amyloid precursor), [NM_204673]
A_87_P014609	2.24749	up	2.26824	up	2.47073	up	SNX27	sorting nexin family member 27, [NM_001031346]
A_87_P036106	2.55255	up	3.02278	up	3.14939	up	SNX3	sorting nexin 3, [NM_001006408]
A_87_P023640	2.63688	up	3.29501	up	2.93378	up	SNX30	finished cDNA, clone ChEST467g14. [BX932121]
A_87_P024143	4.10511	up	3.42402	up	5.21078	up	SNX4	finished cDNA, clone ChEST972i20. [BX930944]
A_87_P022556	3.07511	up	2.71948	up	5.67609	up	THBS1	Thrombospondin-1 (Fragment).[ENSGALT00000015678]
A_87_P023658	8.44952	down	6.28518	down	10.0153	down	THRSP	thyroid hormone responsive (SPOT14 homolog, rat), [NM_213577]
A_87_P009411	3.12051	up	3.0391	up	2.65133	up	TPI1	triosephosphate isomerase 1, [NM_205451]
A_87_P037720	2.85367	up	2.78996	up	4.55129	up	UCP3	uncoupling protein 3 (mitochondrial, proton carrier) , nuclear gene encoding mitochondrial protein, [NM_204107]
