# Supplementary material for: Identification of differentially expressed genes and pathways for intramuscular fat deposition in pectoralis major tissues of fast-and slow-growing chickens
Source: BMC Genomics. 2012 May 30;13:213. doi: 10.1186/1471-2164-13-213 (PMC3420248; doi:10.1186/1471-2164-13-213)
Supplement: Additional file 5 — Common DE genes related to muscle development or lipid metabolism in AA and BJY. [file 1471-2164-13-213-S5.xls]

## Sheet: Muscle related
Additional file 5. Common DE genes related to muscle development in AA and BJY
GeneSymbol	Acession Number	GeneName (Gallus)
AGRN	NM_205527	agrin
CAPZA2	NM_001004380	capping protein (actin filament) muscle Z-line, alpha 2
CTNNB1	NM_205081	catenin (cadherin-associated protein), beta 1
FGF4	NM_001031546	fibroblast growth factor 4 (heparin secretory transforming protein 1, Kaposi sarcoma oncogene)
HSPB2	NM_001001527	heat shock 27kDa protein 2
KCNMA1	NM_204224	potassium large conductance calcium-activated channel, subfamily M, alpha member 1
MYBPC1	BX935207	finished cDNA, clone ChEST530j8
MYBPC2	NM_001044659	myosin binding protein C, fast type
MYH4	ENSGALT00000040060	Myosin-3 (Myosin heavy chain 3) (Myosin heavy chain, fast skeletal muscle, embryonic).
MYH7B	NM_204587	myosin, heavy chain 7B, cardiac muscle, beta
MYL10	NM_001097526	myosin, light chain 10, regulatory
MYL2	ENSGALT00000035085	Myosin regulatory light chain 2A, cardiac muscle isoform (G2)
MYL3	NM_205159	myosin, light chain 3, alkali; ventricular, skeletal, slow
MYO15A	BX930186	finished cDNA, clone ChEST584c20
MYO1F	NM_205254	myosin IF
NRG1	NM_204117	neuregulin 1
RCJMB04_8f10	CR390342	finished cDNA, clone ChEST153k10
TGFA	NM_001001614	transforming growth factor, alpha
WNT4	NM_204783	wingless-type MMTV integration site family, member 4

## Sheet: Lipid Related
Additional file 5. Common DE genes related to lipid metabolism in AA and BJY
GeneSymbol	Acession Number	GeneName Gallus
ACBD7	CR338970	finished cDNA, clone ChEST488i6
ACSL1	NM_001012578	acyl-CoA synthetase long-chain family member 1
ACSS2	XM_417342	PREDICTED: hypothetical LOC419158 (LOC419158)
APOA4	NM_204938	apolipoprotein A-IV
APOH	BX932102	finished cDNA, clone ChEST157g11
ASAHL	BX950518	finished cDNA, clone ChEST553f7
ATP9A	ENSGALT00000012849	Probable phospholipid-transporting ATPase IIA (EC 3.6.3.1)(ATPase class II type 9A)(ATPase IIA)
CETP	NM_001034814	cholesteryl ester transfer protein, plasma
FABP1	NM_204192	fatty acid binding protein 1, liver
FABP3	NM_001030889	fatty acid binding protein 3, muscle and heart (mammary-derived growth inhibitor)
FDFT1	NM_001039294	farnesyl-diphosphate farnesyltransferase 1
GDPD5	NM_001037271	glycerophosphodiester phosphodiesterase domain containing 5
GLTPD1	XM_417578	PREDICTED: similar to BC002216 protein (LOC419417)
HADHA	NM_205056	hydroxyacyl-Coenzyme A dehydrogenase/3-ketoacyl-Coenzyme A thiolase/enoyl-Coenzyme A hydratase (trifunctional protein), alpha subunit, nuclear gene encoding mitochondrial protein
LOC395345	NM_204634	liver basic fatty acid binding protein (LOC395345)
OSBP2	ENSGALT00000012578	Oxysterol-binding protein 2 (Oxysterol-binding protein-related protein 4)(OSBP-related protein 4)
PGDS	CV859761	gonad_EST07237 Embryonic gonad cDNA Library
PLA2G4A	NM_205423	phospholipase A2, group IVA (cytosolic, calcium-dependent)
PLA2G7	NM_204969	phospholipase A2, group VII (platelet-activating factor acetylhydrolase, plasma)
PLCXD2	XM_416631	PREDICTED: similar to MGC53544 protein
PMP2	CR523331	finished cDNA, clone ChEST879i3\
PPARGC1A	NM_001006457	peroxisome proliferator-activated receptor gamma, coactivator 1 alpha
PSAP	NM_204811	prosaposin
PTEN	XM_421555	PREDICTED: similar to MMAC1 (LOC423675)
RARRES2	DR412548	gPGC_EST02390 Embryonic gonadal PGC cDNA Library
RCJMB04_19o18	NM_001031430	spleen tyrosine kinase
RCJMB04_1d1	NM_001030966	insulin induced gene 1
RCJMB04_2p4	NM_001031179	fatty acyl CoA reductase 1
RXRA	ENSGALT00000004139	PREDICTED: similar to retinoid X receptor-alpha (LOC417143)
SNCA	NM_204673	synuclein, alpha (non A4 component of amyloid precursor)
SNX27	NM_001031346	sorting nexin family member 27
SNX30	BX932121	finished cDNA, clone ChEST467g14
SNX4	BX930944	finished cDNA, clone ChEST972i20
