# Supplementary material for: Identification of differentially expressed genes and pathways for intramuscular fat deposition in pectoralis major tissues of fast-and slow-growing chickens
Source: BMC Genomics. 2012 May 30;13:213. doi: 10.1186/1471-2164-13-213 (PMC3420248; doi:10.1186/1471-2164-13-213)
Supplement: Additional file 6 — Identification of enriched KEGG pathways based on known DEGs related to muscle development and lipid metabolism in AA and BJY chickens. [file 1471-2164-13-213-S6.xls]

## Sheet: Sheet1
Additional file 6. Identification of enriched KEGG pathways based on known DEGs related to muscle development and lipid metabolism in AA and BJY chickens.
AA chicken	BJY chicken
ECM-receptor interaction	ECM-receptor interaction
ErbB signaling pathway	ErbB signaling pathway
Ether lipid metabolism	Ether lipid metabolism
Fatty acid elongation in mitochondria	Fatty acid elongation in mitochondria
Fatty acid metabolism	Fatty acid metabolism
Focal adhesion	Focal adhesion
Limonene and pinene degradation	Limonene and pinene degradation
MAPK signaling pathway	MAPK signaling pathway
Metabolic pathways	Metabolic pathways
Peroxisome	Peroxisome
PPAR signaling pathway	PPAR signaling pathway
Regulation of actin cytoskeleton	Regulation of actin cytoskeleton
Tight junction	Tight junction
Valine, leucine and isoleucine degradation	Valine, leucine and isoleucine degradation
Vascular smooth muscle contraction	Vascular smooth muscle contraction
Arachidonic acid metabolism	Adherens junction
Biosynthesis of unsaturated fatty acids	Adipocytokine signaling pathway
Glycerophospholipid metabolism	beta-Alanine metabolism
GnRH signaling pathway	Butanoate metabolism
Hedgehog signaling pathway	Lysine degradation
Inositol phosphate metabolism	Melanogenesis
TGF-beta signaling pathway	Propanoate metabolism
Phosphatidylinositol signaling system	Steroid biosynthesis
VEGF signaling pathway	Tryptophan metabolism
Note:Pathways that were significantly enriched with DEG were identified by a hypergeometric test using R packages (p < 0.01, FDR adjusted); All pathways are for Gallus gallus (chicken); Pathways in red were common to both breeds.

## Sheet: Sheet2
BJY-based on 94 DEGs p＜0.05	AA-based on 109 DEGs p＜0.05
ECM-receptor interaction	ECM-receptor interaction
ErbB signaling pathway	ErbB signaling pathway
Ether lipid metabolism	Ether lipid metabolism
Fatty acid elongation in mitochondria	Fatty acid elongation in mitochondria
Fatty acid metabolism	Fatty acid metabolism - Gallus gallus (chicken)
Focal adhesion	Focal adhesion
Limonene and pinene degradation	Limonene and pinene degradation
MAPK signaling pathway	MAPK signaling pathway
Metabolic pathways	Metabolic pathways
Peroxisome	Peroxisome
PPAR signaling pathway	PPAR signaling pathway
Regulation of actin cytoskeleton	Regulation of actin cytoskeleton
Tight junction	Tight junction
Valine, leucine and isoleucine degradation	Valine, leucine and isoleucine degradation
Vascular smooth muscle contraction	Vascular smooth muscle contraction
